# Supplementary material for: Poly[[μ-2,2′-diethyl-1,1′-(propane-1,3-di­yl)di-1H-imidazole-κ2 N 3:N 3′](μ-5-hy­droxy­isophthalato-κ2 O 1:O 3)zinc]
Source: Acta Crystallogr Sect E Struct Rep Online. 2011 Oct 22;67(Pt 11):m1544. doi: 10.1107/S1600536811041456 (PMC3246967; doi:10.1107/S1600536811041456)
Supplement: Supplementary file 1 [file e-67-m1544-sup1.cif]

##############################################################################
#                                                                            #
# This CIF contains the data in a paper accepted for publication in          #
# Acta Crystallographica Section E. It conforms to the requirements of       #
# Notes for Authors for Acta Crystallographica Section E, and has been       #
# peer reviewed under the auspices of the IUCr Commission on Journals.       #
#                                                                            #
# Full details of the Crystallographic Information File format               #
# are given in the paper "The Crystallographic Information File (CIF):       #
# a New Standard Archive File for Crystallography" by S. R. Hall, F. H.      #
# Allen and I. D. Brown [Acta Cryst. (1991), A47, 655-685].                  #
#                                                                            #
# The current version of the core CIF dictionary is obtainable from          #
# ftp://ftp.iucr.org/pub/cif_core.dic.                                       #
#                                                                            #
# Software is freely available for graphical display of the structure(s)     #
# in this CIF. For information consult the CIF software page                 #
# http://www.iucr.org/resources/cif/software.                                #
#                                                                            #
# This file may be used for bona fide research purposes within the           #
# scientific community so long as proper attribution is given to the journal # 
# article from which it was obtained.                                        #
#                                                                            #
##############################################################################
data_global
_audit_creation_method     'SHELXL97'
_journal_date_recd_electronic     2011-09-16
_journal_date_accepted     2011-10-08
_journal_name_full     'Acta Crystallographica, Section E'
_journal_year     2011
_journal_volume     67
_journal_issue     11
_journal_page_first     m1544
_journal_page_last     m1544
_journal_paper_category     QM
_journal_coeditor_code     HY2473
_publ_contact_author_name     'Yong-Sheng Yan'
_publ_contact_author_address
;
Department of Chemistry and Chemical Engineering
Jiangsu University
Zhenjiang 212013
People's Republic of China
;
_publ_contact_author_email     yys@ujs.edu.cn
_publ_contact_author_fax     ?
_publ_contact_author_phone     ?
_publ_section_title
;\
Poly[[\m-2,2'-diethyl-1,1'-(propane-1,3-diyl)di-1<i>H</i>-imidazole-\
\k^2^<i>N</i>^3^:<i>N</i>^3'^](\m-5-hydroxyisophthalato-\
\k^2^<i>O</i>^1^:<i>O</i>^3^)zinc]
;
loop_
    _publ_author_name
    _publ_author_address
    'Ying-Ying Liu'
;
Department of Chemistry and Chemical Engineering
Jiangsu University
Zhenjiang 212013
People's Republic of China
;
    'Chun-Jie Wang'
;
Department of Chemistry and Chemical Engineering
Jiangsu University
Zhenjiang 212013
People's Republic of China
;
    'Yong-Sheng Yan'
;
Department of Chemistry and Chemical Engineering
Jiangsu University
Zhenjiang 212013
People's Republic of China
;
data_I
_audit_creation_method     SHELXL-97
_chemical_name_systematic
;
Poly[[\m-2,2'-diethyl-1,1'-(propane-1,3-diyl)di-1<i>H</i>-imidazole-
\k^2^<i>N</i>^3^:<i>N</i>^3'^](\m-5-hydroxyisophthalato-
\k^2^<i>O</i>^1^:<i>O</i>^3^)zinc]
;
_chemical_name_common     ?
_chemical_formula_moiety     'C21 H24 N4 O5 Zn'
_chemical_formula_sum     'C21 H24 N4 O5 Zn'
_chemical_formula_iupac     '[Zn (C8 H4 O5) (C13 H20 N4)]'
_chemical_formula_weight     477.83
_chemical_melting_point     ?
_symmetry_cell_setting     orthorhombic
_symmetry_space_group_name_H-M     'P 21 21 21'
_symmetry_space_group_name_Hall     'P 2ac 2ab'
loop_
    _symmetry_equiv_pos_as_xyz
    'x, y, z'
    '-x+1/2, -y, z+1/2'
    'x+1/2, -y+1/2, -z'
    '-x, y+1/2, -z+1/2'
_cell_length_a     9.476(2)
_cell_length_b     14.846(4)
_cell_length_c     15.724(4)
_cell_angle_alpha     90.00
_cell_angle_beta     90.00
_cell_angle_gamma     90.00
_cell_volume     2212.1(9)
_cell_formula_units_Z     4
_cell_measurement_reflns_used     4372
_cell_measurement_theta_min     3.0
_cell_measurement_theta_max     27.5
_cell_measurement_temperature     293(2)
_exptl_crystal_description     block
_exptl_crystal_colour     colorless
_exptl_crystal_size_max     0.35
_exptl_crystal_size_mid     0.28
_exptl_crystal_size_min     0.22
_exptl_crystal_density_diffrn     1.435
_exptl_crystal_density_meas     ?
_exptl_crystal_density_method     'not measured'
_exptl_crystal_F_000     992
_exptl_absorpt_coefficient_mu     1.150
_exptl_absorpt_correction_type     multi-scan
_exptl_absorpt_process_details     '(SADABS; Sheldrick, 1996)'
_exptl_absorpt_correction_T_min     0.68
_exptl_absorpt_correction_T_max     0.78
_exptl_special_details     ?
_diffrn_ambient_temperature     293(2)
_diffrn_radiation_type     MoK\a
_diffrn_radiation_wavelength     0.71073
_diffrn_radiation_source     'fine-focus sealed tube'
_diffrn_radiation_monochromator     graphite
_diffrn_measurement_device_type     'Bruker APEX CCD'
_diffrn_measurement_method     '\f and \w'
_diffrn_detector_area_resol_mean     ?
_diffrn_reflns_number     21558
_diffrn_reflns_av_R_equivalents     0.0470
_diffrn_reflns_av_sigmaI/netI     0.0423
_diffrn_reflns_theta_min     3.03
_diffrn_reflns_theta_max     27.45
_diffrn_reflns_theta_full     25.00
_diffrn_measured_fraction_theta_max     0.991
_diffrn_measured_fraction_theta_full     0.989
_diffrn_reflns_limit_h_min     -12
_diffrn_reflns_limit_h_max     12
_diffrn_reflns_limit_k_min     -19
_diffrn_reflns_limit_k_max     19
_diffrn_reflns_limit_l_min     -20
_diffrn_reflns_limit_l_max     20
_diffrn_standards_number     ?
_diffrn_standards_interval_count     ?
_diffrn_standards_interval_time     ?
_diffrn_standards_decay_%     ?
_refine_special_details
;
;
_reflns_number_total     5031
_reflns_number_gt     4372
_reflns_threshold_expression     I>2\s(I)
_refine_ls_structure_factor_coef     Fsqd
_refine_ls_matrix_type     full
_refine_ls_R_factor_all     0.0599
_refine_ls_R_factor_gt     0.0503
_refine_ls_wR_factor_gt     0.1298
_refine_ls_wR_factor_ref     0.1359
_refine_ls_goodness_of_fit_ref     1.052
_refine_ls_restrained_S_all     1.053
_refine_ls_number_reflns     5031
_refine_ls_number_parameters     309
_refine_ls_number_restraints     15
_refine_ls_hydrogen_treatment     constr
_refine_ls_weighting_scheme     calc
_refine_ls_weighting_details
         'calc w=1/[\s^2^(Fo^2^)+(0.0827P)^2^+0.6158P] where P=(Fo^2^+2Fc^2^)/3'
_atom_sites_solution_hydrogens     geom
_atom_sites_solution_primary     direct
_atom_sites_solution_secondary     difmap
_refine_ls_shift/su_max     0.001
_refine_ls_shift/su_mean     0.000
_refine_diff_density_max     0.757
_refine_diff_density_min     -0.462
_refine_ls_extinction_method     none
_refine_ls_extinction_coef     ?
_refine_ls_abs_structure_details     'Flack (1983), 2190 Friedel pairs'
_refine_ls_abs_structure_Flack     -0.006(19)
loop_
    _atom_type_symbol
    _atom_type_description
    _atom_type_scat_dispersion_real
    _atom_type_scat_dispersion_imag
    _atom_type_scat_source
    'C' 'C' 0.0033 0.0016
                         'International Tables Vol C Tables 4.2.6.8 and 6.1.1.4'
    'H' 'H' 0.0000 0.0000
                         'International Tables Vol C Tables 4.2.6.8 and 6.1.1.4'
    'N' 'N' 0.0061 0.0033
                         'International Tables Vol C Tables 4.2.6.8 and 6.1.1.4'
    'O' 'O' 0.0106 0.0060
                         'International Tables Vol C Tables 4.2.6.8 and 6.1.1.4'
    'Zn' 'Zn' 0.2839 1.4301
                         'International Tables Vol C Tables 4.2.6.8 and 6.1.1.4'
_computing_data_collection     'SMART (Bruker, 2007)'
_computing_cell_refinement     'SAINT (Bruker, 2007)'
_computing_data_reduction     'SAINT (Bruker, 2007)'
_computing_structure_solution     'SHELXS97 (Sheldrick, 2008)'
_computing_structure_refinement     'SHELXL97 (Sheldrick, 2008)'
_computing_molecular_graphics
               'XP in SHELXTL (Sheldrick, 2008) and DIAMOND (Brandenburg, 1999)'
_computing_publication_material     'SHELXTL (Sheldrick, 2008)'
loop_
    _atom_site_type_symbol
    _atom_site_label
    _atom_site_fract_x
    _atom_site_fract_y
    _atom_site_fract_z
    _atom_site_U_iso_or_equiv
    _atom_site_adp_type
    _atom_site_calc_flag
    _atom_site_refinement_flags
    _atom_site_occupancy
    _atom_site_symmetry_multiplicity
    _atom_site_disorder_assembly
    _atom_site_disorder_group
    Zn Zn1 0.35630(4) 0.49008(3) 0.79285(2) 0.03541(14) Uani d . 1 1 . .
    C C1 0.1051(4) 0.2692(3) 0.8438(2) 0.0387(9) Uani d . 1 1 A .
    C C2 0.0416(4) 0.2035(3) 0.7938(3) 0.0440(8) Uani d . 1 1 . .
    H H2 0.0685 0.1960 0.7373 0.053 Uiso calc R 1 1 . .
    C C3 -0.0616(5) 0.1496(3) 0.8286(3) 0.0433(9) Uani d . 1 1 . .
    C C4 -0.0976(5) 0.1572(3) 0.9142(3) 0.0461(10) Uani d . 1 1 . .
    H H4 -0.1669 0.1203 0.9374 0.055 Uiso calc R 1 1 . .
    C C5 -0.0298(5) 0.2199(3) 0.9643(3) 0.0483(10) Uani d . 1 1 . .
    C C6 0.0707(4) 0.2769(3) 0.9292(3) 0.0433(9) Uani d . 1 1 . .
    H H6 0.1147 0.3202 0.9627 0.052 Uiso calc R 1 1 . .
    C C7 0.2047(4) 0.3346(3) 0.8022(3) 0.0431(9) Uani d . 1 1 . .
    C C8 -0.1388(5) 0.0841(3) 0.7711(3) 0.0500(10) Uani d . 1 1 . .
    C C9 0.6553(7) 0.4354(5) 0.7377(5) 0.0501(18) Uani d P 0.670(9) 1 A 1
    C C10 0.6928(9) 0.5229(7) 0.6298(6) 0.074(3) Uani d P 0.670(9) 1 A 1
    H H10 0.7355 0.5526 0.5845 0.089 Uiso calc PR 0.670(9) 1 A 1
    C C11 0.5662(9) 0.5394(7) 0.6600(6) 0.073(3) Uani d P 0.670(9) 1 A 1
    H H11 0.5036 0.5821 0.6388 0.088 Uiso calc PR 0.670(9) 1 A 1
    C C12 0.6801(12) 0.3705(7) 0.8109(6) 0.076(3) Uani d P 0.670(9) 1 A 1
    H H12A 0.5913 0.3418 0.8254 0.091 Uiso calc PR 0.670(9) 1 A 1
    H H12B 0.7447 0.3238 0.7923 0.091 Uiso calc PR 0.670(9) 1 A 1
    C C13 0.7361(17) 0.4124(11) 0.8850(9) 0.125(5) Uani d PU 0.670(9) 1 A 1
    H H13A 0.7485 0.3680 0.9288 0.188 Uiso calc PR 0.670(9) 1 A 1
    H H13B 0.6720 0.4580 0.9044 0.188 Uiso calc PR 0.670(9) 1 A 1
    H H13C 0.8255 0.4393 0.8717 0.188 Uiso calc PR 0.670(9) 1 A 1
    N N1 0.5406(5) 0.4827(5) 0.7285(4) 0.0485(15) Uani d P 0.670(9) 1 A 1
    N N2 0.7509(6) 0.4549(6) 0.6763(5) 0.0596(19) Uani d P 0.670(9) 1 A 1
    C C9' 0.6253(19) 0.4478(11) 0.6920(11) 0.055(4) Uiso d P 0.330(9) 1 A 2
    C C10' 0.759(2) 0.3791(11) 0.7897(13) 0.065(4) Uiso d P 0.330(9) 1 A 2
    H H10' 0.8319 0.3473 0.8158 0.078 Uiso calc PR 0.330(9) 1 A 2
    C C11' 0.632(2) 0.4049(13) 0.8242(13) 0.065(5) Uiso d P 0.330(9) 1 A 2
    H H11' 0.6055 0.3970 0.8806 0.078 Uiso calc PR 0.330(9) 1 A 2
    C C12' 0.582(2) 0.4836(13) 0.6092(12) 0.072(5) Uiso d P 0.330(9) 1 A 2
    H H12C 0.4805 0.4924 0.6089 0.086 Uiso calc PR 0.330(9) 1 A 2
    H H12D 0.6050 0.4403 0.5652 0.086 Uiso calc PR 0.330(9) 1 A 2
    C C13' 0.654(5) 0.572(3) 0.590(3) 0.190(18) Uiso d P 0.330(9) 1 A 2
    H H13D 0.6254 0.5924 0.5350 0.285 Uiso calc PR 0.330(9) 1 A 2
    H H13E 0.7542 0.5631 0.5912 0.285 Uiso calc PR 0.330(9) 1 A 2
    H H13F 0.6276 0.6153 0.6323 0.285 Uiso calc PR 0.330(9) 1 A 2
    N N1' 0.5536(13) 0.4425(9) 0.7646(9) 0.048(3) Uiso d P 0.330(9) 1 A 2
    N N2' 0.7539(16) 0.4120(11) 0.7057(11) 0.064(4) Uiso d P 0.330(9) 1 A 2
    C C14 1.0407(5) 0.3771(3) 0.4292(3) 0.0562(11) Uani d U 1 1 . .
    C C15 1.1817(6) 0.3995(4) 0.5348(3) 0.0669(13) Uani d U 1 1 . .
    H H15 1.2243 0.3984 0.5880 0.080 Uiso calc R 1 1 . .
    C C16 1.2190(6) 0.4502(4) 0.4687(3) 0.0604(12) Uani d . 1 1 . .
    H H16 1.2954 0.4895 0.4674 0.073 Uiso calc R 1 1 . .
    C C17 0.9295(7) 0.3325(5) 0.3727(5) 0.0909(17) Uani d U 1 1 . .
    H H17A 0.8679 0.2959 0.4079 0.109 Uiso calc R 1 1 . .
    H H17B 0.8724 0.3788 0.3461 0.109 Uiso calc R 1 1 . .
    C C18 0.9932(11) 0.2750(7) 0.3056(6) 0.131(3) Uani d U 1 1 . .
    H H18A 0.9196 0.2485 0.2719 0.196 Uiso calc R 1 1 . .
    H H18B 1.0482 0.2282 0.3316 0.196 Uiso calc R 1 1 . .
    H H18C 1.0528 0.3111 0.2699 0.196 Uiso calc R 1 1 . .
    C C19 0.8787(5) 0.4029(5) 0.6543(4) 0.0755(17) Uani d . 1 1 . .
    H H19A 0.9249 0.3857 0.7068 0.091 Uiso calc R 1 1 A 1
    H H19B 0.9426 0.4426 0.6240 0.091 Uiso calc R 1 1 A 1
    C C20 0.8589(6) 0.3184(5) 0.6009(4) 0.0743(15) Uani d . 1 1 A .
    H H20A 0.8199 0.2713 0.6367 0.089 Uiso calc R 1 1 . .
    H H20B 0.7908 0.3309 0.5564 0.089 Uiso calc R 1 1 . .
    C C21 0.9938(6) 0.2838(4) 0.5604(3) 0.0610(13) Uani d . 1 1 . .
    H H21A 1.0570 0.2639 0.6051 0.073 Uiso calc R 1 1 A .
    H H21B 0.9711 0.2318 0.5256 0.073 Uiso calc R 1 1 . .
    N N3 1.0663(5) 0.3485(3) 0.5086(3) 0.0614(10) Uani d U 1 1 A .
    N N4 1.1266(5) 0.4352(3) 0.4023(2) 0.0554(9) Uani d . 1 1 . .
    O O1 0.2832(3) 0.3822(2) 0.85403(19) 0.0452(7) Uani d . 1 1 A .
    O O2 0.2081(4) 0.3430(3) 0.7259(2) 0.0658(10) Uani d . 1 1 A .
    O O3 -0.0846(5) 0.0604(3) 0.7040(3) 0.0904(13) Uani d . 1 1 . .
    O O4 -0.2584(3) 0.0565(2) 0.7965(2) 0.0586(8) Uani d . 1 1 . .
    O O5 -0.0558(4) 0.2318(3) 1.0491(2) 0.0723(11) Uani d . 1 1 . .
    H H5 -0.1164 0.1961 1.0647 0.109 Uiso calc R 1 1 . .
loop_
    _atom_site_aniso_label
    _atom_site_aniso_U_11
    _atom_site_aniso_U_22
    _atom_site_aniso_U_33
    _atom_site_aniso_U_12
    _atom_site_aniso_U_13
    _atom_site_aniso_U_23
    Zn1 0.0326(2) 0.0447(2) 0.0290(2) 0.00247(17) 0.00191(16) 0.00315(17)
    C1 0.040(2) 0.043(2) 0.0338(18) -0.0005(16) -0.0058(15) 0.0043(15)
    C2 0.049(2) 0.048(2) 0.0351(18) -0.0036(17) -0.0031(19) 0.0034(19)
    C3 0.044(2) 0.047(2) 0.039(2) -0.0027(18) -0.0130(18) 0.0045(17)
    C4 0.042(2) 0.054(2) 0.042(2) -0.0125(19) -0.0049(17) 0.0052(18)
    C5 0.046(2) 0.064(3) 0.035(2) -0.012(2) -0.0022(18) 0.0027(19)
    C6 0.042(2) 0.054(2) 0.0337(19) -0.0073(19) -0.0050(17) 0.0015(17)
    C7 0.0355(18) 0.050(2) 0.044(2) 0.0016(16) 0.0002(18) 0.0066(19)
    C8 0.057(2) 0.053(2) 0.040(2) -0.009(2) -0.009(2) -0.0020(17)
    C9 0.029(3) 0.071(4) 0.051(4) 0.017(3) 0.019(3) 0.002(3)
    C10 0.067(5) 0.094(6) 0.060(5) 0.009(5) 0.023(4) 0.029(5)
    C11 0.061(5) 0.099(7) 0.060(5) 0.016(5) 0.003(4) 0.040(5)
    C12 0.085(7) 0.084(6) 0.059(5) 0.027(5) 0.026(5) 0.028(5)
    C13 0.125(5) 0.125(5) 0.125(5) 0.0007(10) -0.0007(10) 0.0000(10)
    N1 0.036(2) 0.069(4) 0.040(3) 0.011(3) 0.010(2) 0.004(3)
    N2 0.035(3) 0.083(5) 0.060(4) 0.013(3) 0.022(3) 0.016(4)
    C14 0.057(3) 0.055(3) 0.057(3) 0.008(2) 0.017(2) 0.003(2)
    C15 0.066(3) 0.092(4) 0.043(2) 0.004(2) 0.007(2) -0.001(2)
    C16 0.061(3) 0.061(3) 0.059(3) -0.006(2) -0.016(2) 0.003(2)
    C17 0.070(4) 0.103(5) 0.100(4) -0.031(3) -0.032(3) -0.002(3)
    C18 0.131(3) 0.131(3) 0.131(3) 0.0004(10) 0.0001(10) -0.0026(10)
    C19 0.041(3) 0.101(4) 0.084(4) 0.015(3) 0.029(3) 0.004(3)
    C20 0.050(3) 0.108(4) 0.066(3) -0.007(3) 0.015(3) 0.017(3)
    C21 0.061(3) 0.067(3) 0.055(3) 0.001(3) 0.011(2) 0.021(2)
    N3 0.054(2) 0.067(3) 0.062(3) 0.0094(18) 0.0164(19) 0.015(2)
    N4 0.061(2) 0.060(2) 0.0451(19) 0.005(2) 0.0057(18) 0.0053(16)
    O1 0.0416(15) 0.0460(16) 0.0479(16) -0.0031(13) -0.0066(13) 0.0051(13)
    O2 0.070(2) 0.089(3) 0.0385(18) -0.025(2) -0.0001(15) 0.0103(16)
    O3 0.097(3) 0.109(3) 0.066(2) -0.037(3) -0.003(2) -0.034(3)
    O4 0.0601(19) 0.0649(19) 0.0510(18) -0.0178(15) -0.0119(16) -0.0059(18)
    O5 0.080(2) 0.104(3) 0.0330(16) -0.041(2) 0.0058(16) -0.0058(17)
_geom_special_details
;
;
loop_
    _geom_bond_atom_site_label_1
    _geom_bond_atom_site_label_2
    _geom_bond_site_symmetry_2
    _geom_bond_distance
    _geom_bond_publ_flag
    Zn1 O1 . 1.992(3) yes
    Zn1 O4 4_556 1.950(3) yes
    Zn1 N1 . 2.021(5) yes
    Zn1 N1' . 2.047(13) yes
    Zn1 N4 2_665 2.055(4) yes
    C1 C6 . 1.386(6) ?
    C1 C2 . 1.390(6) ?
    C1 C7 . 1.504(6) ?
    C2 C3 . 1.378(6) ?
    C2 H2 . 0.9300 ?
    C3 C4 . 1.393(6) ?
    C3 C8 . 1.517(6) ?
    C4 C5 . 1.377(6) ?
    C4 H4 . 0.9300 ?
    C5 O5 . 1.367(5) ?
    C5 C6 . 1.390(6) ?
    C6 H6 . 0.9300 ?
    C7 O2 . 1.206(5) ?
    C7 O1 . 1.311(5) ?
    C8 O3 . 1.225(6) ?
    C8 O4 . 1.269(6) ?
    C9 N1 . 1.302(9) ?
    C9 N2 . 1.355(9) ?
    C9 C12 . 1.520(11) ?
    C10 C11 . 1.314(12) ?
    C10 N2 . 1.362(12) ?
    C10 H10 . 0.9300 ?
    C11 N1 . 1.388(10) ?
    C11 H11 . 0.9300 ?
    C12 C13 . 1.423(17) ?
    C12 H12A . 0.9700 ?
    C12 H12B . 0.9700 ?
    C13 H13A . 0.9600 ?
    C13 H13B . 0.9600 ?
    C13 H13C . 0.9600 ?
    N2 C19 . 1.477(8) ?
    C9' N1' . 1.33(2) ?
    C9' N2' . 1.35(2) ?
    C9' C12' . 1.46(2) ?
    C10' C11' . 1.38(3) ?
    C10' N2' . 1.41(3) ?
    C10' H10' . 0.9300 ?
    C11' N1' . 1.32(2) ?
    C11' H11' . 0.9300 ?
    C12' C13' . 1.50(5) ?
    C12' H12C . 0.9700 ?
    C12' H12D . 0.9700 ?
    C13' H13D . 0.9600 ?
    C13' H13E . 0.9600 ?
    C13' H13F . 0.9600 ?
    N2' C19 . 1.439(16) ?
    C14 N4 . 1.258(6) ?
    C14 N3 . 1.341(6) ?
    C14 C17 . 1.529(8) ?
    C15 C16 . 1.331(8) ?
    C15 N3 . 1.393(7) ?
    C15 H15 . 0.9300 ?
    C16 N4 . 1.380(6) ?
    C16 H16 . 0.9300 ?
    C17 C18 . 1.486(11) ?
    C17 H17A . 0.9700 ?
    C17 H17B . 0.9700 ?
    C18 H18A . 0.9600 ?
    C18 H18B . 0.9600 ?
    C18 H18C . 0.9600 ?
    C19 C20 . 1.520(9) ?
    C19 H19A . 0.9700 ?
    C19 H19B . 0.9700 ?
    C20 C21 . 1.518(8) ?
    C20 H20A . 0.9700 ?
    C20 H20B . 0.9700 ?
    C21 N3 . 1.434(6) ?
    C21 H21A . 0.9700 ?
    C21 H21B . 0.9700 ?
    N4 Zn1 2_664 2.055(4) ?
    O4 Zn1 4_546 1.950(3) ?
    O5 H5 . 0.8200 ?
loop_
    _geom_angle_atom_site_label_1
    _geom_angle_atom_site_label_2
    _geom_angle_atom_site_label_3
    _geom_angle_site_symmetry_1
    _geom_angle_site_symmetry_3
    _geom_angle
    _geom_angle_publ_flag
    O4 Zn1 O1 4_556 . 126.04(14) ?
    O4 Zn1 N1 4_556 . 94.5(2) ?
    O1 Zn1 N1 . . 119.9(2) ?
    O4 Zn1 N1' 4_556 . 116.9(4) ?
    O1 Zn1 N1' . . 98.3(4) ?
    O4 Zn1 N4 4_556 2_665 111.58(15) ?
    O1 Zn1 N4 . 2_665 93.26(15) ?
    N1 Zn1 N4 . 2_665 112.4(2) ?
    N1' Zn1 N4 . 2_665 107.2(4) ?
    C6 C1 C2 . . 120.3(4) ?
    C6 C1 C7 . . 121.0(4) ?
    C2 C1 C7 . . 118.6(4) ?
    C3 C2 C1 . . 119.3(4) ?
    C3 C2 H2 . . 120.3 ?
    C1 C2 H2 . . 120.3 ?
    C2 C3 C4 . . 120.7(4) ?
    C2 C3 C8 . . 118.5(4) ?
    C4 C3 C8 . . 120.7(4) ?
    C5 C4 C3 . . 119.6(4) ?
    C5 C4 H4 . . 120.2 ?
    C3 C4 H4 . . 120.2 ?
    O5 C5 C4 . . 124.2(4) ?
    O5 C5 C6 . . 115.6(4) ?
    C4 C5 C6 . . 120.2(4) ?
    C1 C6 C5 . . 119.7(4) ?
    C1 C6 H6 . . 120.1 ?
    C5 C6 H6 . . 120.1 ?
    O2 C7 O1 . . 123.2(4) ?
    O2 C7 C1 . . 121.1(4) ?
    O1 C7 C1 . . 115.7(4) ?
    O3 C8 O4 . . 123.6(4) ?
    O3 C8 C3 . . 119.7(4) ?
    O4 C8 C3 . . 116.8(4) ?
    N1 C9 N2 . . 111.3(8) ?
    N1 C9 C12 . . 123.7(7) ?
    N2 C9 C12 . . 124.9(7) ?
    C11 C10 N2 . . 108.2(7) ?
    C11 C10 H10 . . 125.9 ?
    N2 C10 H10 . . 125.9 ?
    C10 C11 N1 . . 109.1(8) ?
    C10 C11 H11 . . 125.4 ?
    N1 C11 H11 . . 125.4 ?
    C13 C12 C9 . . 113.6(10) ?
    C13 C12 H12A . . 108.9 ?
    C9 C12 H12A . . 108.9 ?
    C13 C12 H12B . . 108.9 ?
    C9 C12 H12B . . 108.9 ?
    H12A C12 H12B . . 107.7 ?
    C12 C13 H13A . . 109.5 ?
    C12 C13 H13B . . 109.5 ?
    H13A C13 H13B . . 109.5 ?
    C12 C13 H13C . . 109.5 ?
    H13A C13 H13C . . 109.5 ?
    H13B C13 H13C . . 109.5 ?
    C9 N1 C11 . . 105.5(6) ?
    C9 N1 Zn1 . . 134.0(6) ?
    C11 N1 Zn1 . . 120.5(5) ?
    C9 N2 C10 . . 105.7(6) ?
    C9 N2 C19 . . 127.1(8) ?
    C10 N2 C19 . . 126.3(6) ?
    N1' C9' N2' . . 107.5(18) ?
    N1' C9' C12' . . 129.8(18) ?
    N2' C9' C12' . . 122.7(17) ?
    C11' C10' N2' . . 103.9(16) ?
    C11' C10' H10' . . 128.0 ?
    N2' C10' H10' . . 128.0 ?
    N1' C11' C10' . . 109.4(18) ?
    N1' C11' H11' . . 125.3 ?
    C10' C11' H11' . . 125.3 ?
    C9' C12' C13' . . 111(2) ?
    C9' C12' H12C . . 109.3 ?
    C13' C12' H12C . . 109.3 ?
    C9' C12' H12D . . 109.3 ?
    C13' C12' H12D . . 109.3 ?
    H12C C12' H12D . . 108.0 ?
    C12' C13' H13D . . 109.5 ?
    C12' C13' H13E . . 109.5 ?
    H13D C13' H13E . . 109.5 ?
    C12' C13' H13F . . 109.5 ?
    H13D C13' H13F . . 109.5 ?
    H13E C13' H13F . . 109.5 ?
    C11' N1' C9' . . 110.2(15) ?
    C11' N1' Zn1 . . 120.5(13) ?
    C9' N1' Zn1 . . 129.2(13) ?
    C9' N2' C10' . . 108.6(16) ?
    C9' N2' C19 . . 133.6(17) ?
    C10' N2' C19 . . 117.7(14) ?
    N4 C14 N3 . . 114.4(5) ?
    N4 C14 C17 . . 123.3(5) ?
    N3 C14 C17 . . 121.8(5) ?
    C16 C15 N3 . . 106.6(5) ?
    C16 C15 H15 . . 126.7 ?
    N3 C15 H15 . . 126.7 ?
    C15 C16 N4 . . 109.3(5) ?
    C15 C16 H16 . . 125.4 ?
    N4 C16 H16 . . 125.4 ?
    C18 C17 C14 . . 112.4(6) ?
    C18 C17 H17A . . 109.1 ?
    C14 C17 H17A . . 109.1 ?
    C18 C17 H17B . . 109.1 ?
    C14 C17 H17B . . 109.1 ?
    H17A C17 H17B . . 107.8 ?
    C17 C18 H18A . . 109.5 ?
    C17 C18 H18B . . 109.5 ?
    H18A C18 H18B . . 109.5 ?
    C17 C18 H18C . . 109.5 ?
    H18A C18 H18C . . 109.5 ?
    H18B C18 H18C . . 109.5 ?
    N2' C19 C20 . . 106.6(7) ?
    N2 C19 C20 . . 117.4(5) ?
    N2' C19 H19A . . 85.2 ?
    N2 C19 H19A . . 108.0 ?
    C20 C19 H19A . . 108.0 ?
    N2' C19 H19B . . 137.0 ?
    N2 C19 H19B . . 108.0 ?
    C20 C19 H19B . . 108.0 ?
    H19A C19 H19B . . 107.2 ?
    C21 C20 C19 . . 114.0(5) ?
    C21 C20 H20A . . 108.7 ?
    C19 C20 H20A . . 108.7 ?
    C21 C20 H20B . . 108.7 ?
    C19 C20 H20B . . 108.7 ?
    H20A C20 H20B . . 107.6 ?
    N3 C21 C20 . . 114.6(4) ?
    N3 C21 H21A . . 108.6 ?
    C20 C21 H21A . . 108.6 ?
    N3 C21 H21B . . 108.6 ?
    C20 C21 H21B . . 108.6 ?
    H21A C21 H21B . . 107.6 ?
    C14 N3 C15 . . 104.2(4) ?
    C14 N3 C21 . . 130.9(5) ?
    C15 N3 C21 . . 124.9(5) ?
    C14 N4 C16 . . 105.5(4) ?
    C14 N4 Zn1 . 2_664 134.6(4) ?
    C16 N4 Zn1 . 2_664 119.7(3) ?
    C7 O1 Zn1 . . 109.3(3) ?
    C8 O4 Zn1 . 4_546 111.2(3) ?
    C5 O5 H5 . . 109.5 ?
loop_
    _geom_torsion_atom_site_label_1
    _geom_torsion_atom_site_label_2
    _geom_torsion_atom_site_label_3
    _geom_torsion_atom_site_label_4
    _geom_torsion_site_symmetry_1
    _geom_torsion_site_symmetry_2
    _geom_torsion_site_symmetry_3
    _geom_torsion_site_symmetry_4
    _geom_torsion
    _geom_torsion_publ_flag
    C6 C1 C2 C3 . . . . 3.6(6) ?
    C7 C1 C2 C3 . . . . -172.8(4) ?
    C1 C2 C3 C4 . . . . -3.2(6) ?
    C1 C2 C3 C8 . . . . 174.6(4) ?
    C2 C3 C4 C5 . . . . 0.5(7) ?
    C8 C3 C4 C5 . . . . -177.3(4) ?
    C3 C4 C5 O5 . . . . -179.0(5) ?
    C3 C4 C5 C6 . . . . 2.0(7) ?
    C2 C1 C6 C5 . . . . -1.3(6) ?
    C7 C1 C6 C5 . . . . 175.1(4) ?
    O5 C5 C6 C1 . . . . 179.3(4) ?
    C4 C5 C6 C1 . . . . -1.6(7) ?
    C6 C1 C7 O2 . . . . -161.1(4) ?
    C2 C1 C7 O2 . . . . 15.2(6) ?
    C6 C1 C7 O1 . . . . 17.3(6) ?
    C2 C1 C7 O1 . . . . -166.3(4) ?
    C2 C3 C8 O3 . . . . 21.4(7) ?
    C4 C3 C8 O3 . . . . -160.7(5) ?
    C2 C3 C8 O4 . . . . -158.8(4) ?
    C4 C3 C8 O4 . . . . 19.0(6) ?
    N2 C10 C11 N1 . . . . 1.1(12) ?
    N1 C9 C12 C13 . . . . -85.8(13) ?
    N2 C9 C12 C13 . . . . 90.9(13) ?
    N2 C9 N1 C11 . . . . -3.2(10) ?
    C12 C9 N1 C11 . . . . 173.9(9) ?
    N2 C9 N1 Zn1 . . . . 179.5(6) ?
    C12 C9 N1 Zn1 . . . . -3.4(12) ?
    C10 C11 N1 C9 . . . . 1.3(11) ?
    C10 C11 N1 Zn1 . . . . 179.0(7) ?
    O4 Zn1 N1 C9 4_556 . . . -165.9(7) ?
    O1 Zn1 N1 C9 . . . . -29.4(8) ?
    N1' Zn1 N1 C9 . . . . -3.3(10) ?
    N4 Zn1 N1 C9 2_665 . . . 78.6(7) ?
    O4 Zn1 N1 C11 4_556 . . . 17.1(7) ?
    O1 Zn1 N1 C11 . . . . 153.7(6) ?
    N1' Zn1 N1 C11 . . . . 179.7(13) ?
    N4 Zn1 N1 C11 2_665 . . . -98.4(7) ?
    N1 C9 N2 C10 . . . . 3.9(10) ?
    C12 C9 N2 C10 . . . . -173.2(9) ?
    N1 C9 N2 C19 . . . . -166.0(7) ?
    C12 C9 N2 C19 . . . . 17.0(14) ?
    C11 C10 N2 C9 . . . . -3.0(11) ?
    C11 C10 N2 C19 . . . . 167.0(9) ?
    N2' C10' C11' N1' . . . . 4.9(19) ?
    N1' C9' C12' C13' . . . . 108(3) ?
    N2' C9' C12' C13' . . . . -73(3) ?
    C10' C11' N1' C9' . . . . -3(2) ?
    C10' C11' N1' Zn1 . . . . -179.6(11) ?
    N2' C9' N1' C11' . . . . 0.3(19) ?
    C12' C9' N1' C11' . . . . 179.6(18) ?
    N2' C9' N1' Zn1 . . . . 176.1(11) ?
    C12' C9' N1' Zn1 . . . . -5(3) ?
    O4 Zn1 N1' C11' 4_556 . . . 173.2(12) ?
    O1 Zn1 N1' C11' . . . . -49.0(13) ?
    N1 Zn1 N1' C11' . . . . 153.7(19) ?
    N4 Zn1 N1' C11' 2_665 . . . 47.1(14) ?
    O4 Zn1 N1' C9' 4_556 . . . -2.2(15) ?
    O1 Zn1 N1' C9' . . . . 135.6(13) ?
    N1 Zn1 N1' C9' . . . . -21.7(11) ?
    N4 Zn1 N1' C9' 2_665 . . . -128.3(13) ?
    N1' C9' N2' C10' . . . . 2.9(19) ?
    C12' C9' N2' C10' . . . . -176.5(16) ?
    N1' C9' N2' C19 . . . . -176.2(15) ?
    C12' C9' N2' C19 . . . . 4(3) ?
    C11' C10' N2' C9' . . . . -4.8(19) ?
    C11' C10' N2' C19 . . . . 174.5(13) ?
    N3 C15 C16 N4 . . . . 2.4(6) ?
    N4 C14 C17 C18 . . . . 65.8(8) ?
    N3 C14 C17 C18 . . . . -105.1(7) ?
    C9' N2' C19 N2 . . . . 31.4(15) ?
    C10' N2' C19 N2 . . . . -148(2) ?
    C9' N2' C19 C20 . . . . -84.1(19) ?
    C10' N2' C19 C20 . . . . 96.9(14) ?
    C9 N2 C19 N2' . . . . 1.7(13) ?
    C10 N2 C19 N2' . . . . -166.2(18) ?
    C9 N2 C19 C20 . . . . 78.4(10) ?
    C10 N2 C19 C20 . . . . -89.5(10) ?
    N2' C19 C20 C21 . . . . -164.5(8) ?
    N2 C19 C20 C21 . . . . 163.6(5) ?
    C19 C20 C21 N3 . . . . -55.8(7) ?
    N4 C14 N3 C15 . . . . 2.7(6) ?
    C17 C14 N3 C15 . . . . 174.3(5) ?
    N4 C14 N3 C21 . . . . -179.8(5) ?
    C17 C14 N3 C21 . . . . -8.2(8) ?
    C16 C15 N3 C14 . . . . -3.0(6) ?
    C16 C15 N3 C21 . . . . 179.3(5) ?
    C20 C21 N3 C14 . . . . -78.2(7) ?
    C20 C21 N3 C15 . . . . 98.8(6) ?
    N3 C14 N4 C16 . . . . -1.2(6) ?
    C17 C14 N4 C16 . . . . -172.7(5) ?
    N3 C14 N4 Zn1 . . . 2_664 -176.4(3) ?
    C17 C14 N4 Zn1 . . . 2_664 12.0(8) ?
    C15 C16 N4 C14 . . . . -0.8(6) ?
    C15 C16 N4 Zn1 . . . 2_664 175.3(4) ?
    O2 C7 O1 Zn1 . . . . 17.5(5) ?
    C1 C7 O1 Zn1 . . . . -161.0(3) ?
    O4 Zn1 O1 C7 4_556 . . . 33.0(3) ?
    N1 Zn1 O1 C7 . . . . -89.0(3) ?
    N1' Zn1 O1 C7 . . . . -99.2(4) ?
    N4 Zn1 O1 C7 2_665 . . . 152.8(3) ?
    O3 C8 O4 Zn1 . . . 4_546 -10.0(6) ?
    C3 C8 O4 Zn1 . . . 4_546 170.2(3) ?
loop_
    _geom_hbond_atom_site_label_D
    _geom_hbond_atom_site_label_H
    _geom_hbond_atom_site_label_A
    _geom_hbond_site_symmetry_A
    _geom_hbond_distance_DH
    _geom_hbond_distance_HA
    _geom_hbond_distance_DA
    _geom_hbond_angle_DHA
    O5 H5 O1 3_457 0.82 1.97 2.741(5) 156
