# Supplementary material for: Poly[[μ-2,2′-diethyl-1,1′-(propane-1,3-di­yl)di-1H-imidazole-κ2 N 3:N 3′](μ-5-hy­droxy­isophthalato-κ2 O 1:O 3)zinc]
Source: Acta Crystallogr Sect E Struct Rep Online. 2011 Oct 22;67(Pt 11):m1544. doi: 10.1107/S1600536811041456 (PMC3246967; doi:10.1107/S1600536811041456)
Supplement: Supplementary file 2 [file e-67-m1544-Isup2.hkl]

#
# h,k,l, Fc-squared, Fo-squared, sigma(Fo-squared) and status flag
#
data_I
_shelx_title ' aa in P2(1)2(1)2(1)'
_shelx_refln_list_code          4
_shelx_F_calc_maximum      179.25
_exptl_crystal_F_000       992.00
_reflns_d_resolution_high  0.7710
 
loop_
 _symmetry_equiv_pos_as_xyz
 'x, y, z'
 '-x+1/2, -y, z+1/2'
 'x+1/2, -y+1/2, -z'
 '-x, y+1/2, -z+1/2'
 
_cell_length_a     9.4760
_cell_length_b    14.8460
_cell_length_c    15.7240
_cell_angle_alpha  90.000
_cell_angle_beta   90.000
_cell_angle_gamma  90.000
 
_shelx_F_squared_multiplier     1.000
 
loop_
 _refln_index_h
 _refln_index_k
 _refln_index_l
 _refln_F_squared_calc
 _refln_F_squared_meas
 _refln_F_squared_sigma
 _refln_observed_status
   2   0   0        4.86        8.27      2.49 o
   4   0   0     2937.72     3115.40     50.38 o
   6   0   0       18.03       16.78      8.18 o
   8   0   0      351.11      363.01     18.31 o
  10   0   0     1089.68      952.11     38.23 o
  12   0   0       79.21       22.73     29.22 o
   2   1   0      204.83      181.04      5.69 o
   3   1   0      742.77      654.53      7.47 o
   4   1   0      551.75      569.73      7.89 o
   5   1   0     3457.88     3348.31     49.30 o
   6   1   0      261.67      218.84      8.46 o
   7   1   0        5.96        3.34      4.95 o
   8   1   0       68.35       59.03      6.68 o
   9   1   0      552.56      493.38     16.00 o
  10   1   0       15.35       10.43      8.45 o
  11   1   0       32.77       39.65     15.67 o
  12   1   0        4.48        8.55     15.18 o
   2   2   0    25994.48    26775.77    632.56 o
   4   2   0     6358.63     6844.66     97.52 o
   5   2   0      250.72      277.94     11.21 o
   6   2   0      979.35      943.53     17.47 o
   7   2   0      139.88      146.03     11.42 o
   8   2   0     1259.14     1096.21     24.45 o
   9   2   0       35.66       38.79     11.69 o
  10   2   0      999.91      958.55     36.26 o
  11   2   0        7.05        8.97     10.57 o
  12   2   0        2.49        9.98     14.43 o
   1   3   0      544.75      467.76      7.58 o
   2   3   0      412.67      307.57      8.79 o
   3   3   0      191.82      154.87      4.01 o
   4   3   0      126.16       83.57      4.65 o
   5   3   0    10785.93    10829.64    250.30 o
   6   3   0      712.68      710.73     18.90 o
   7   3   0      146.22      141.36     11.97 o
   8   3   0      133.15      170.75     12.95 o
   9   3   0     1824.70     1684.57     45.18 o
  10   3   0        1.27        6.42     13.04 o
  11   3   0      158.05      134.57     18.84 o
  12   3   0        7.20        4.28     11.36 o
   0   4   0     2987.50     2858.42     60.04 o
   1   4   0     2138.04     2588.22     34.65 o
   2   4   0     4830.16     5076.05     86.17 o
   3   4   0     1187.62     1366.43     41.71 o
   4   4   0     2188.22     2296.97     30.59 o
   5   4   0       18.11        6.19      4.90 o
   6   4   0     1311.50     1321.03     31.47 o
   7   4   0      161.29      232.47     13.47 o
   8   4   0      640.05      723.63     27.12 o
   9   4   0       22.46       41.02     12.03 o
  10   4   0      660.11      568.52     29.64 o
  11   4   0       11.66        7.92     12.15 o
  12   4   0        0.12       26.75     15.18 o
   1   5   0     2527.18     2383.26     34.56 o
   2   5   0      153.43      101.90      6.06 o
   3   5   0      958.07      985.32     26.19 o
   4   5   0       73.01      107.79      2.98 o
   5   5   0     3467.87     3765.66     71.65 o
   6   5   0       87.35      128.11     11.22 o
   7   5   0      128.40      181.42     22.96 o
   8   5   0      236.50      200.15     18.16 o
   9   5   0      639.71      672.90     36.73 o
  10   5   0        0.20        4.75     11.56 o
  11   5   0       55.40       45.64     16.13 o
   0   6   0     1266.49     1094.12     61.31 o
   1   6   0     1003.40     1069.55     19.06 o
   2   6   0      100.48      106.73      8.29 o
   3   6   0       62.66      109.59      8.47 o
   4   6   0     1898.03     1655.66     24.79 o
   5   6   0       83.28       92.46      7.92 o
   6   6   0      871.70      982.96     33.32 o
   7   6   0      439.37      444.66     19.43 o
   8   6   0        3.20       20.50     10.37 o
   9   6   0      274.53      328.03     25.30 o
  10   6   0      270.14      280.03     24.16 o
  11   6   0       60.54       48.67     14.50 o
   1   7   0     2782.50     2733.53     43.72 o
   2   7   0      688.51      717.05     16.54 o
   3   7   0      200.38      195.39     13.46 o
   4   7   0        5.76       11.39      3.00 o
   5   7   0     1662.97     1770.24     35.11 o
   6   7   0      735.48      671.00     24.09 o
   7   7   0       65.15       55.75     11.18 o
   8   7   0      198.13      192.26     17.12 o
   9   7   0      384.09      385.72     30.64 o
  10   7   0       36.99       53.92     16.73 o
  11   7   0       54.88       39.41     13.76 o
   0   8   0     1400.55     1219.75     27.47 o
   1   8   0      595.83      558.76     12.07 o
   2   8   0        5.32        4.02      3.64 o
   3   8   0      189.69      189.97      7.51 o
   4   8   0     1340.87     1275.88     38.31 o
   5   8   0      597.66      644.48     20.69 o
   6   8   0      672.97      675.03     24.08 o
   7   8   0      592.68      569.50     23.59 o
   8   8   0       10.10       -3.05      8.91 o
   9   8   0        6.93       15.72     13.81 o
  10   8   0      120.78       89.88     16.99 o
  11   8   0        0.69       10.14     22.09 o
   1   9   0      713.27      802.33     18.72 o
   2   9   0      677.73      660.48     17.46 o
   3   9   0      987.55      987.80     24.01 o
   4   9   0      106.78       68.47     11.32 o
   5   9   0     1279.58     1270.29     34.64 o
   6   9   0       33.57       56.18     12.87 o
   7   9   0       82.20       71.05     13.54 o
   8   9   0       72.41      104.80     15.02 o
   9   9   0      385.28      329.30     24.48 o
  10   9   0        0.10        2.09     14.57 o
   0  10   0      198.85      161.96     15.24 o
   1  10   0      240.36      251.83     13.43 o
   2  10   0        3.34       -5.44      5.44 o
   3  10   0      887.40      831.65     19.38 o
   4  10   0      838.50      767.66     24.30 o
   5  10   0      155.02      147.73     11.67 o
   6  10   0     1298.94     1204.66     39.08 o
   7  10   0       68.87      117.35     25.17 o
   8  10   0      297.93      318.31     27.97 o
   9  10   0       12.09       20.59     13.95 o
  10  10   0      163.02      159.17     36.68 o
   1  11   0      151.28      176.68     13.90 o
   2  11   0      774.45      685.66     20.69 o
   3  11   0       12.48       15.86      7.38 o
   4  11   0     1407.31     1335.84     32.14 o
   5  11   0     1822.54     1628.21     42.29 o
   6  11   0       87.07      123.75     16.61 o
   7  11   0        1.13       10.58     10.78 o
   8  11   0       41.63       43.66     14.73 o
   9  11   0      181.18      219.37     22.18 o
  10  11   0       82.95      111.14     27.12 o
   0  12   0      514.22      547.30     23.64 o
   1  12   0      315.87      295.38     14.67 o
   2  12   0      119.11      106.09      9.92 o
   3  12   0      565.11      557.10     17.94 o
   4  12   0     1711.41     1621.62     40.08 o
   5  12   0        0.30        7.24      5.33 o
   6  12   0       82.63       88.04     14.63 o
   7  12   0      133.52      181.27     23.72 o
   8  12   0       76.43       69.71     21.06 o
   9  12   0        9.25       39.05     19.75 o
   1  13   0      841.42      786.06     22.98 o
   2  13   0     1036.06     1042.70     27.75 o
   3  13   0      841.14      796.38     24.34 o
   4  13   0       88.63      111.68     12.34 o
   5  13   0      157.11      154.66     19.18 o
   6  13   0      254.31      309.87     22.43 o
   7  13   0        3.98        5.51     12.61 o
   8  13   0      124.51      109.89     20.16 o
   9  13   0       50.69       96.06     29.53 o
   0  14   0      822.39      737.41     37.76 o
   1  14   0      129.64      115.51     13.79 o
   2  14   0      113.27       95.78     13.65 o
   3  14   0      171.08      215.37     14.00 o
   4  14   0      254.93      229.15     18.82 o
   5  14   0       44.77       24.13      5.64 o
   6  14   0       57.32       60.79     17.82 o
   7  14   0      316.84      329.68     26.57 o
   8  14   0       28.83       57.74     19.59 o
   1  15   0       48.81       34.50      9.31 o
   2  15   0      375.91      408.02     22.85 o
   3  15   0        6.06       22.10     11.33 o
   4  15   0       42.15       50.49     14.21 o
   5  15   0      143.52      115.06     25.53 o
   6  15   0      126.03      160.90     23.13 o
   7  15   0       10.84       26.12     21.20 o
   0  16   0       26.74       11.36     13.65 o
   1  16   0      308.17      336.15     20.84 o
   2  16   0       79.86       84.13     14.30 o
   3  16   0      216.41      256.20     41.59 o
   4  16   0       62.90       43.54     10.57 o
   5  16   0       11.49        4.92     13.84 o
   6  16   0       24.96       38.30     18.19 o
   1  17   0      128.40       86.98     15.28 o
   2  17   0      181.62      208.86     18.76 o
   3  17   0        1.29       16.20     14.36 o
   4  17   0      105.05       77.93     20.94 o
   5  17   0        5.73       28.94     17.38 o
   0  18   0      225.13      249.26     37.56 o
   1  18   0       17.27       15.08     12.08 o
   2  18   0        9.57        6.72     15.08 o
   3  18   0      143.86      155.01     18.17 o
   4  18   0        3.50       11.31     19.57 o
   1  19   0       31.67       16.36     15.79 o
   2  19   0       41.14       17.23     19.98 o
   2   0   1     7004.26     7586.34    104.35 o
   3   0   1     3813.95     3293.90     38.00 o
   6   0   1      393.74      329.13      7.97 o
   7   0   1     2920.80     2814.94     47.71 o
   8   0   1       88.55      117.28     15.77 o
   9   0   1      243.98      235.80     15.53 o
  10   0   1       19.95       41.66      9.41 o
  11   0   1      471.65      435.57     21.01 o
  12   0   1       20.89       18.90     15.29 o
 -12   1   1      237.22      255.17     49.22 o
 -11   1   1      101.32      106.86     14.89 o
 -10   1   1      337.73      337.37     17.31 o
  -9   1   1      124.92      143.30     12.13 o
  -8   1   1      900.53      926.98     19.25 o
  -7   1   1      201.00      213.91      9.16 o
  -6   1   1     3302.72     3321.93     46.80 o
  -5   1   1      224.23      243.19      6.83 o
  -4   1   1     2853.93     2883.07     32.96 o
  -3   1   1     2281.54     1688.62     18.66 o
   2   1   1      291.03      463.90      9.15 o
   3   1   1     2349.68     1725.85     20.00 o
   4   1   1     2834.43     2871.68     35.60 o
   5   1   1      210.30      222.59      6.34 o
   6   1   1     3537.96     3517.19     75.36 o
   7   1   1      242.44      269.31      9.86 o
   8   1   1      822.27      818.95     26.74 o
   9   1   1      133.94      125.13     11.62 o
  10   1   1      348.54      370.84     22.76 o
  11   1   1       88.10       91.78     14.45 o
  12   1   1      243.11      272.07     28.99 o
 -12   2   1       43.20       20.21     25.41 o
 -11   2   1      446.36      565.25     35.78 o
 -10   2   1       13.64       16.43     10.17 o
  -9   2   1       87.41       89.70     10.69 o
  -8   2   1       51.04       59.79      7.01 o
  -7   2   1     1660.11     1681.73     28.49 o
  -6   2   1      633.39      657.84     10.67 o
  -5   2   1       21.79       19.01      3.70 o
  -4   2   1     1263.41     1119.62     15.62 o
  -3   2   1    10577.82     9633.49    138.86 o
  -2   2   1    15548.83    18032.42    481.32 o
  -1   2   1    15624.61    16984.94    325.32 o
   0   2   1     3068.49     2362.21     22.75 o
   1   2   1    15699.65    16859.79    324.86 o
   2   2   1    16101.09    18656.78    440.75 o
   3   2   1    10796.08     9703.53    169.29 o
   4   2   1     1359.83     1217.75     19.09 o
   5   2   1       13.33        6.31      4.61 o
   6   2   1      663.41      669.74     22.19 o
   7   2   1     1826.74     1900.32     52.90 o
   8   2   1       38.48       27.42     10.71 o
   9   2   1       92.32      135.57     28.39 o
  10   2   1        8.07       17.57     11.53 o
  11   2   1      458.37      450.40     27.60 o
  12   2   1       37.49       36.62     14.62 o
 -12   3   1      206.17      173.34     23.20 o
 -11   3   1       18.95       23.28     12.13 o
 -10   3   1       36.84       33.84     11.52 o
  -9   3   1       60.94       69.51     20.39 o
  -8   3   1      293.56      297.81     19.87 o
  -7   3   1      646.90      640.63     21.27 o
  -6   3   1     2071.67     1991.85     35.75 o
  -5   3   1      845.82     1053.19     18.98 o
  -4   3   1     3509.10     3841.59     54.16 o
  -3   3   1     3261.37     3386.18     50.96 o
  -2   3   1    11339.74    12180.81    247.40 o
  -1   3   1    18567.25    19657.21    466.25 o
   0   3   1     4613.56     6668.86     88.34 o
   1   3   1    18529.15    19976.10    383.36 o
   2   3   1    10637.87    11458.80    232.83 o
   3   3   1     3543.79     3615.85     55.26 o
   4   3   1     3298.49     3542.21     56.23 o
   5   3   1      856.27     1047.71     19.38 o
   6   3   1     1911.34     1890.75     38.34 o
   7   3   1      707.09      638.74     23.07 o
   8   3   1      355.34      403.28     18.45 o
   9   3   1       61.54       86.83     14.76 o
  10   3   1       46.31       26.11     12.50 o
  11   3   1       12.55       22.21     15.18 o
  12   3   1      191.08      156.31     23.42 o
 -12   4   1       11.06       32.95     19.01 o
 -11   4   1      318.25      331.28     40.26 o
 -10   4   1      197.34      172.42     23.54 o
  -9   4   1      160.79      164.90     15.99 o
  -8   4   1      186.04      225.20     17.00 o
  -7   4   1     1898.39     1948.25     46.71 o
  -6   4   1      469.90      533.09     23.59 o
  -5   4   1      136.37      170.66      8.41 o
  -4   4   1      171.86      217.61      6.83 o
  -3   4   1     6921.13     6890.56    124.99 o
  -2   4   1     1922.94     1827.03     35.87 o
  -1   4   1     9990.15     8925.79    176.47 o
   1   4   1    10821.73     9741.15    151.32 o
   2   4   1     1698.26     1582.36     21.48 o
   3   4   1     6355.09     6288.79    103.01 o
   4   4   1      205.05      285.84      9.02 o
   5   4   1      136.28      173.70     14.96 o
   6   4   1      461.07      500.72     18.38 o
   7   4   1     1953.07     2035.19     51.64 o
   8   4   1      202.56      227.42     19.85 o
   9   4   1      165.12      146.44     21.61 o
  10   4   1      198.62      183.55     21.56 o
  11   4   1      299.43      305.92     24.97 o
  12   4   1       13.29       25.93     21.73 o
 -11   5   1       39.69       39.54     13.17 o
 -10   5   1      103.86       96.55     15.89 o
  -9   5   1       11.16       16.54     11.39 o
  -8   5   1     1719.43     1653.71     45.97 o
  -7   5   1      536.20      611.53     20.54 o
  -6   5   1     2615.24     2540.69     41.91 o
  -5   5   1      836.79      860.13     19.57 o
  -4   5   1     1091.15     1114.01     19.47 o
  -3   5   1     2972.99     3273.11     56.65 o
  -2   5   1     5922.17     5184.91     93.50 o
  -1   5   1     2823.14     2882.47     46.09 o
   1   5   1     2586.62     2627.31     35.60 o
   2   5   1     6523.09     5797.45     87.44 o
   3   5   1     2711.00     2797.90     97.29 o
   4   5   1     1092.74     1135.74     22.23 o
   5   5   1      862.23      841.59     23.29 o
   6   5   1     2695.89     2628.55     53.47 o
   7   5   1      552.65      570.03     23.90 o
   8   5   1     1609.60     1558.71     45.52 o
   9   5   1       16.63       28.39     11.76 o
  10   5   1       79.55       69.17     15.30 o
  11   5   1       40.78       49.81     14.36 o
 -11   6   1      144.34      150.35     19.67 o
 -10   6   1      100.85      115.40     18.93 o
  -9   6   1      134.03       78.83     15.10 o
  -8   6   1       60.36       63.44     11.45 o
  -7   6   1     2279.46     2202.37     48.49 o
  -6   6   1      395.53      370.27     18.78 o
  -5   6   1     1116.00     1080.23     16.21 o
  -4   6   1     1563.67     1454.62     28.27 o
  -3   6   1     2670.90     2751.63     51.65 o
  -2   6   1      973.11      995.47     19.47 o
  -1   6   1     2212.00     2700.09     40.54 o
   0   6   1      150.25      105.00      5.28 o
   1   6   1     2191.16     2676.82     37.51 o
   2   6   1      830.60      868.02     14.49 o
   3   6   1     3055.25     3147.95     46.79 o
   4   6   1     1433.53     1351.60     25.38 o
   5   6   1     1191.73     1176.07     27.70 o
   6   6   1      390.01      373.74     21.80 o
   7   6   1     2174.45     2090.52     52.71 o
   8   6   1       43.71       38.91     10.78 o
   9   6   1      145.18      107.09     13.91 o
  10   6   1      111.46       99.26     17.27 o
  11   6   1      130.99      173.05     34.85 o
 -11   7   1        3.18        5.10     13.70 o
 -10   7   1       49.28       54.05     15.56 o
  -9   7   1       75.28       52.11     16.64 o
  -8   7   1      585.07      599.09     30.41 o
  -7   7   1      104.20       90.55     10.99 o
  -6   7   1     2436.92     2266.93    106.30 o
  -5   7   1     1409.82     1328.17     20.15 o
  -4   7   1      557.44      458.12     20.29 o
  -3   7   1      465.87      647.05     17.58 o
  -2   7   1     3137.50     2738.18     57.21 o
  -1   7   1      403.18      447.31     12.29 o
   0   7   1      239.52      273.38     19.27 o
   1   7   1      385.96      411.72     11.20 o
   2   7   1     3228.51     2819.25     41.63 o
   3   7   1      489.77      638.05     12.59 o
   4   7   1      567.52      521.69     15.86 o
   5   7   1     1294.81     1248.29     27.77 o
   6   7   1     2363.21     2462.13     56.16 o
   7   7   1      137.01      115.94     13.92 o
   8   7   1      586.48      570.49     26.83 o
   9   7   1       90.29       95.11     15.49 o
  10   7   1       56.86       62.65     15.28 o
  11   7   1        3.26       16.41     11.66 o
 -11   8   1      162.98      151.48     26.43 o
 -10   8   1       92.16      103.39     20.72 o
  -9   8   1       17.89       11.35     11.11 o
  -8   8   1       92.03       71.36     13.08 o
  -7   8   1      589.06      605.13     23.25 o
  -6   8   1      823.27      840.51     28.60 o
  -5   8   1      323.58      339.26     18.67 o
  -4   8   1      220.34      249.95     12.77 o
  -3   8   1     1856.93     1943.96     37.99 o
  -2   8   1      786.58      736.74     20.10 o
  -1   8   1     2092.05     2309.55     40.00 o
   0   8   1      668.56      705.37     15.37 o
   1   8   1     2148.49     2369.23     37.42 o
   2   8   1      797.44      782.75     15.67 o
   3   8   1     1717.47     1800.11     31.40 o
   4   8   1      171.51      187.82      5.25 o
   5   8   1      279.21      259.53     18.51 o
   6   8   1      922.21      939.35     37.64 o
   7   8   1      650.40      665.70     27.41 o
   8   8   1       98.31       84.58     12.58 o
   9   8   1       14.65        7.69     10.50 o
  10   8   1      100.70      153.24     35.87 o
  11   8   1      158.13      194.13     22.06 o
 -10   9   1       41.54       33.34     14.37 o
  -9   9   1       88.62       88.46     17.99 o
  -8   9   1      165.73      197.29     17.58 o
  -7   9   1      212.40      133.57     16.45 o
  -6   9   1      110.56      138.74     12.35 o
  -5   9   1     1743.59     1699.20     46.20 o
  -4   9   1      489.94      436.99     21.16 o
  -3   9   1       70.24       69.02      8.94 o
  -2   9   1     3807.45     3731.60     77.43 o
  -1   9   1     1858.61     1737.42     32.05 o
   0   9   1      348.73      482.52     14.94 o
   1   9   1     1876.80     1801.59     29.65 o
   2   9   1     3756.73     3677.18     58.93 o
   3   9   1       48.34       47.46      6.44 o
   4   9   1      543.91      505.67     12.94 o
   5   9   1     1898.74     1763.75     42.45 o
   6   9   1      107.24      152.90     19.99 o
   7   9   1      185.53      146.01     19.11 o
   8   9   1      168.54      208.90     20.75 o
   9   9   1       89.13       98.50     15.95 o
  10   9   1       47.42       26.92     14.37 o
 -10  10   1       56.36       67.02     17.63 o
  -9  10   1       12.12       30.66     14.74 o
  -8  10   1      128.99      140.07     18.79 o
  -7  10   1      136.56      160.98     16.77 o
  -6  10   1       54.07       49.28     10.27 o
  -5  10   1       13.65       19.73      6.23 o
  -4  10   1      972.24      966.79     31.05 o
  -3  10   1     1164.19     1194.37     31.26 o
  -2  10   1       36.84       25.71      8.65 o
  -1  10   1      697.64      694.43     20.85 o
   0  10   1     2255.41     2502.75     42.79 o
   1  10   1      652.35      648.08     16.59 o
   2  10   1       63.23       64.63      6.90 o
   3  10   1     1227.40     1226.64     27.44 o
   4  10   1     1033.73      966.07     23.40 o
   5  10   1       24.34       44.12      9.61 o
   6  10   1       42.77       40.91     12.75 o
   7  10   1      141.17      139.19     19.03 o
   8  10   1      131.18      149.67     27.65 o
   9  10   1       15.36       21.67     13.07 o
  10  10   1       55.01       61.92     20.77 o
 -10  11   1       18.72        8.71     14.34 o
  -9  11   1      160.49      186.05     33.95 o
  -8  11   1      112.80      114.45     21.81 o
  -7  11   1       58.73       61.68     15.39 o
  -6  11   1      362.97      381.13     46.47 o
  -5  11   1      489.61      446.33     25.31 o
  -4  11   1       15.53       14.26      7.79 o
  -3  11   1      581.08      535.55     17.48 o
  -2  11   1     1606.93     1653.06     37.45 o
  -1  11   1     1023.97     1057.66     23.89 o
   0  11   1      152.69      157.41     10.07 o
   1  11   1     1094.48     1074.05     23.50 o
   2  11   1     1569.97     1623.61     33.01 o
   3  11   1      594.25      508.13     22.67 o
   4  11   1       22.78       21.08      7.21 o
   5  11   1      423.23      403.68     21.80 o
   6  11   1      366.68      357.46     24.76 o
   7  11   1       52.20       63.16     13.55 o
   8  11   1      112.11      109.02     20.58 o
   9  11   1      157.42      225.31     26.49 o
  10  11   1       12.42       28.71     14.49 o
  -9  12   1       63.66      100.10     19.78 o
  -8  12   1      105.86      123.51     30.37 o
  -7  12   1      323.24      328.10     25.43 o
  -6  12   1      131.42      149.38     25.31 o
  -5  12   1      210.77      207.71     21.67 o
  -4  12   1      236.73      242.60     17.16 o
  -3  12   1       90.33       86.30     10.36 o
  -2  12   1      107.74      122.89     17.04 o
  -1  12   1      219.74      267.45     13.74 o
   0  12   1     1175.52     1183.43     30.17 o
   1  12   1      219.95      263.84     12.10 o
   2  12   1      113.72       99.25      9.75 o
   3  12   1       61.48       63.20      8.32 o
   4  12   1      206.52      195.13     15.51 o
   5  12   1      207.78      179.76     38.94 o
   6  12   1       99.96      116.40     17.46 o
   7  12   1      341.18      379.09     25.14 o
   8  12   1      102.21      113.36     19.09 o
   9  12   1       60.62       64.48     27.59 o
  -9  13   1       55.90       69.02     24.28 o
  -8  13   1      141.94      144.05     24.92 o
  -7  13   1       20.21       31.67     13.57 o
  -6  13   1      220.59      204.70     52.63 o
  -5  13   1      245.60      246.66     13.47 o
  -4  13   1      129.55      136.31     16.39 o
  -3  13   1       11.24        7.87      7.43 o
  -2  13   1       49.61       53.82      9.31 o
  -1  13   1      799.63      779.53     24.23 o
   0  13   1       53.99       46.19      8.33 o
   1  13   1      783.34      774.38     21.82 o
   2  13   1       30.19       42.47     10.44 o
   3  13   1        4.24        5.63      7.62 o
   4  13   1      130.20      152.68     17.41 o
   5  13   1      211.87      204.21     30.48 o
   6  13   1      223.64      245.06     22.16 o
   7  13   1       18.41       12.20     13.22 o
   8  13   1      149.66      158.51     20.41 o
   9  13   1       65.51       67.81     18.14 o
  -8  14   1       44.51       26.40     18.19 o
  -7  14   1      181.05      253.97     34.93 o
  -6  14   1       62.16       49.29     15.18 o
  -5  14   1        4.37       16.64     10.56 o
  -4  14   1      145.91      196.60     16.70 o
  -3  14   1      489.30      459.65     20.81 o
  -2  14   1       63.24       59.93     13.12 o
  -1  14   1      115.39      136.50     15.23 o
   0  14   1      820.62      732.26     28.20 o
   1  14   1       89.32       68.60     14.89 o
   2  14   1       57.36       57.08      9.60 o
   3  14   1      543.41      537.52     23.88 o
   4  14   1      129.29      129.79     17.12 o
   5  14   1        8.35        5.24     10.72 o
   6  14   1       48.62       54.24     14.91 o
   7  14   1      183.17      261.47     30.57 o
   8  14   1       49.70       83.84     18.49 o
  -7  15   1        9.18       16.88     20.65 o
  -6  15   1       18.54       33.26     14.57 o
  -5  15   1      168.36      219.52     27.37 o
  -4  15   1       35.47       29.56      9.24 o
  -3  15   1       16.84       22.91     11.23 o
  -2  15   1      331.57      310.41     23.65 o
  -1  15   1      244.16      293.67     17.15 o
   0  15   1      104.33       96.37     11.98 o
   1  15   1      237.77      281.66     20.77 o
   2  15   1      349.98      320.87     27.37 o
   3  15   1       20.63       24.40      8.86 o
   4  15   1       38.80       38.90      8.43 o
   5  15   1      165.85      135.88     29.17 o
   6  15   1       16.34       18.58     15.73 o
   7  15   1        8.80       -1.26     13.30 o
  -6  16   1       78.08       50.11     23.13 o
  -5  16   1       17.46       32.80     16.07 o
  -4  16   1      107.72       78.62     17.46 o
  -3  16   1      164.08      215.46     26.27 o
  -2  16   1       21.27       19.47     13.49 o
  -1  16   1      183.50      189.15     16.77 o
   0  16   1       59.22       77.35     12.75 o
   1  16   1      201.33      182.38     14.80 o
   2  16   1       19.48       16.84     11.88 o
   3  16   1      152.84      131.06     21.04 o
   4  16   1      115.71      135.93     34.55 o
   5  16   1       13.57       22.01     14.33 o
   6  16   1       76.56       49.20     25.27 o
  -5  17   1       97.87       64.80     22.51 o
  -4  17   1       27.25       32.17     20.13 o
  -3  17   1       25.03       21.00     13.34 o
  -2  17   1       92.39       66.10     13.64 o
  -1  17   1       63.54       56.73     15.22 o
   0  17   1        0.79        4.38     10.22 o
   1  17   1       70.45       68.22     15.48 o
   2  17   1       82.16       72.36     13.76 o
   3  17   1       28.31       14.28      9.99 o
   4  17   1       22.29       31.42     20.46 o
   5  17   1      109.82       93.58     20.59 o
  -4  18   1       82.08       53.90     21.30 o
  -3  18   1       23.86       28.33     16.55 o
  -2  18   1        4.14       16.97     15.91 o
  -1  18   1       34.26       36.50     14.37 o
   0  18   1      258.02      274.76     32.83 o
   1  18   1       33.78       42.03     13.03 o
   2  18   1        2.58       12.29     13.65 o
   3  18   1       21.53       19.97     19.28 o
   4  18   1       87.82       71.81     22.73 o
  -1  19   1      114.64      129.12     26.32 o
   0  19   1       17.36       16.42     14.43 o
   1  19   1      105.85       73.31     22.49 o
   1   0   2    16587.40    14868.55    301.81 o
   2   0   2     7471.38     8730.12    138.91 o
   3   0   2     3833.26     3775.29     51.74 o
   4   0   2     2779.94     2418.44     27.67 o
   5   0   2     1091.14      974.64     13.96 o
   6   0   2      563.34      446.54     10.26 o
   7   0   2       17.34       25.65      6.49 o
   8   0   2      857.84      869.43     21.35 o
   9   0   2      508.47      496.61     18.06 o
  10   0   2      707.22      686.99     23.15 o
  11   0   2        0.68      -10.87     15.46 o
  12   0   2       26.77       15.01     22.23 o
 -12   1   2       43.66       30.97     21.74 o
 -11   1   2       54.83       46.92      9.87 o
 -10   1   2       95.25       86.60     14.92 o
  -9   1   2      529.03      530.75     16.71 o
  -8   1   2       99.01      118.10      8.08 o
  -7   1   2      187.44      243.71      9.55 o
  -6   1   2      804.76      764.56     13.30 o
  -5   1   2     5963.66     5393.50     71.24 o
  -4   1   2     1622.14     1820.62     20.88 o
  -3   1   2     1514.55     1862.86     21.24 o
  -2   1   2      296.64      341.61      5.47 o
  -1   1   2     4683.61     5444.96     78.67 o
   1   1   2     3968.74     4776.37     70.64 o
   2   1   2      338.35      394.25      6.82 o
   3   1   2     1239.58     1541.99     25.27 o
   4   1   2     1526.16     1690.09     23.01 o
   5   1   2     5549.88     5020.79     73.67 o
   6   1   2      728.31      715.75     15.26 o
   7   1   2      196.85      231.03     12.60 o
   8   1   2       83.52       98.85     12.55 o
   9   1   2      567.12      547.83     21.48 o
  10   1   2      128.47      129.01     19.29 o
  11   1   2       64.52       43.64     12.45 o
  12   1   2       45.47       28.98     14.20 o
 -12   2   2        7.87       11.07     14.24 o
 -11   2   2       61.97       46.06     16.41 o
 -10   2   2      941.98      829.18     31.18 o
  -9   2   2      446.75      414.50     27.90 o
  -8   2   2      518.50      505.34     12.93 o
  -7   2   2       82.32       98.92      6.34 o
  -6   2   2      763.26      799.51     13.64 o
  -5   2   2     1295.33     1074.82     14.86 o
  -4   2   2     3966.49     3512.34     41.64 o
  -3   2   2      914.95      874.63     13.39 o
  -2   2   2     3745.20     4704.10     65.13 o
  -1   2   2    10881.25     9750.42    140.52 o
   0   2   2    32131.65    35899.38   1059.98 o
   1   2   2    10245.72     8993.29    145.19 o
   2   2   2     3560.70     4501.93     72.73 o
   3   2   2      932.87      873.13     14.32 o
   4   2   2     3751.73     3202.89     56.01 o
   5   2   2     1167.76      962.81     18.85 o
   6   2   2      597.90      666.65     15.91 o
   7   2   2       79.20      105.13     17.93 o
   8   2   2      563.51      560.44     23.47 o
   9   2   2      523.76      503.59     25.44 o
  10   2   2      926.57      900.11     39.76 o
  11   2   2       53.90       46.90     15.23 o
  12   2   2        5.00       30.30     16.58 o
 -12   3   2        2.44       22.10     24.95 o
 -11   3   2      141.61      136.63     20.24 o
 -10   3   2      210.65      251.17     18.06 o
  -9   3   2      817.80      852.68     31.15 o
  -8   3   2      373.68      393.86     11.50 o
  -7   3   2      109.35       73.87     10.54 o
  -6   3   2      806.04      694.51     12.67 o
  -5   3   2     1998.50     1786.33     33.17 o
  -4   3   2     4217.26     4627.54     57.70 o
  -3   3   2     7293.78     7233.31    131.94 o
  -2   3   2     5874.73     6298.85     92.16 o
  -1   3   2     3449.83     3854.20     50.52 o
   1   3   2     3899.53     4318.20     56.79 o
   2   3   2     5658.49     6035.34     93.05 o
   3   3   2     7254.20     7216.90    131.11 o
   4   3   2     3956.38     4349.19     79.38 o
   5   3   2     1927.49     1794.11     30.55 o
   6   3   2      877.60      791.31     17.34 o
   7   3   2      104.28       71.71      9.29 o
   8   3   2      358.93      362.36     17.50 o
   9   3   2      870.83      891.50     31.40 o
  10   3   2      186.01      197.68     20.33 o
  11   3   2      135.44      149.02     18.39 o
  12   3   2        1.74       17.26     18.49 o
 -11   4   2      115.62      103.13     15.24 o
 -10   4   2      483.14      429.18     26.27 o
  -9   4   2       56.35       56.55     14.03 o
  -8   4   2      318.56      298.28     15.64 o
  -7   4   2      134.91      140.09     11.06 o
  -6   4   2      742.78      773.86     15.20 o
  -5   4   2      540.07      591.62     11.88 o
  -4   4   2     3612.07     3753.50     57.82 o
  -3   4   2     6258.76     6094.48    109.58 o
  -2   4   2      190.02      151.29     17.00 o
  -1   4   2     7897.24     6950.86    106.83 o
   1   4   2     7706.56     6711.05     94.91 o
   2   4   2      258.29      198.02      6.75 o
   3   4   2     6258.84     6042.28    110.72 o
   4   4   2     3585.65     3707.60     64.79 o
   5   4   2      632.64      667.89     17.03 o
   6   4   2      746.68      765.60     19.95 o
   7   4   2      131.16      132.17     12.95 o
   8   4   2      347.75      350.54     19.29 o
   9   4   2       38.59       37.73     14.87 o
  10   4   2      472.01      482.00     29.25 o
  11   4   2      120.68      113.96     27.60 o
 -11   5   2       61.29       51.87     15.17 o
 -10   5   2      105.84      101.47     16.45 o
  -9   5   2      432.79      418.06     22.60 o
  -8   5   2      142.12      131.11     15.75 o
  -7   5   2       84.41       81.49     12.33 o
  -6   5   2      441.20      458.80     10.39 o
  -5   5   2     4706.63     4823.38     74.42 o
  -4   5   2     4326.25     4285.66     84.48 o
  -3   5   2      168.34      180.09     11.83 o
  -2   5   2      753.82      840.59     15.33 o
  -1   5   2     4939.51     4876.84     75.14 o
   0   5   2      148.02       80.09      5.80 o
   1   5   2     5190.77     5054.13     70.89 o
   2   5   2      692.56      832.00     11.19 o
   3   5   2      264.37      261.73     10.33 o
   4   5   2     4585.17     4510.76     73.65 o
   5   5   2     4755.56     4863.69     90.19 o
   6   5   2      398.23      415.54     20.29 o
   7   5   2       95.12      112.03     19.34 o
   8   5   2       92.26       80.42     15.63 o
   9   5   2      378.49      407.69     23.07 o
  10   5   2      101.45      108.95     17.09 o
  11   5   2       52.00       43.53     17.79 o
 -11   6   2       36.47       22.79     14.31 o
 -10   6   2      208.22      203.57     20.09 o
  -9   6   2      308.21      359.32     21.80 o
  -8   6   2      277.14      187.22     37.40 o
  -7   6   2      358.25      353.77     12.47 o
  -6   6   2      968.55      932.70     18.90 o
  -5   6   2     1306.03     1378.82     25.19 o
  -4   6   2      596.12      697.08     21.81 o
  -3   6   2     1612.89     1470.22     28.13 o
  -2   6   2      287.52      278.90     14.91 o
  -1   6   2      712.65      777.05     16.38 o
   0   6   2     4505.07     5103.99     71.07 o
   1   6   2      607.31      691.52     19.49 o
   2   6   2      250.90      233.13      6.57 o
   3   6   2     1879.80     1724.84     21.33 o
   4   6   2      816.46      917.42     17.83 o
   5   6   2     1280.00     1338.36     31.62 o
   6   6   2      951.31      906.75     28.08 o
   7   6   2      416.15      481.46     40.49 o
   8   6   2      193.64      226.06     18.77 o
   9   6   2      296.50      344.62     46.97 o
  10   6   2      198.96      203.15     18.86 o
  11   6   2       34.97       28.73     13.71 o
 -11   7   2       27.98       26.30     16.93 o
 -10   7   2       91.86       60.24     18.35 o
  -9   7   2      441.50      474.07     23.23 o
  -8   7   2      283.46      289.07     18.94 o
  -7   7   2      395.73      435.28     12.57 o
  -6   7   2      832.36      835.78     17.35 o
  -5   7   2     1109.04     1212.46     28.50 o
  -4   7   2       34.54       36.32      8.29 o
  -3   7   2      226.94      198.98      9.83 o
  -2   7   2      789.96      852.78     20.43 o
  -1   7   2     2986.58     2800.44     48.58 o
   0   7   2      588.82      566.29     11.80 o
   1   7   2     2864.80     2787.56     44.63 o
   2   7   2      937.58     1008.47     18.39 o
   3   7   2      278.21      234.84      5.80 o
   4   7   2        5.07       17.70      6.96 o
   5   7   2     1164.45     1292.03     31.71 o
   6   7   2      857.82      874.49     43.36 o
   7   7   2      365.12      435.07     34.91 o
   8   7   2      255.85      299.15     26.19 o
   9   7   2      407.57      399.02     24.95 o
  10   7   2      102.45       81.38     15.95 o
  11   7   2       25.49       32.43     15.46 o
 -11   8   2       51.55       48.97     15.02 o
 -10   8   2       73.30       79.82     14.70 o
  -9   8   2      116.38      141.35     22.60 o
  -8   8   2      287.21      312.50     19.28 o
  -7   8   2      169.43      168.58     10.77 o
  -6   8   2     1130.58     1177.83     25.28 o
  -5   8   2      186.31      235.24     12.48 o
  -4   8   2     1399.66     1390.48     34.86 o
  -3   8   2       20.26        7.07      6.69 o
  -2   8   2      588.80      578.41     27.65 o
  -1   8   2     1198.83     1323.33     32.97 o
   0   8   2      446.89      534.67     13.43 o
   1   8   2     1137.82     1259.36     21.79 o
   2   8   2      566.75      554.15     11.97 o
   3   8   2        2.19        1.81      5.32 o
   4   8   2     1481.44     1522.59     34.72 o
   5   8   2      131.66      153.91     11.32 o
   6   8   2     1187.07     1229.49     34.32 o
   7   8   2      173.56      192.33     14.62 o
   8   8   2      288.26      322.61     21.31 o
   9   8   2      137.08      142.98     15.08 o
  10   8   2       82.58       65.92     17.63 o
  11   8   2       45.37       59.84     18.49 o
 -10   9   2       69.79       70.66     15.01 o
  -9   9   2      249.88      265.91     20.58 o
  -8   9   2      188.08      235.22     28.84 o
  -7   9   2       89.01       91.03     20.15 o
  -6   9   2       38.18       54.72      4.11 o
  -5   9   2     2219.89     2301.72     59.11 o
  -4   9   2      198.60      260.36     12.73 o
  -3   9   2      531.83      521.43     17.75 o
  -2   9   2      589.72      542.30     35.97 o
  -1   9   2      287.42      294.30     13.54 o
   0   9   2     2313.67     2086.83     37.90 o
   1   9   2      250.39      245.43     10.89 o
   2   9   2      665.46      611.99     14.54 o
   3   9   2      522.47      515.54     14.26 o
   4   9   2      161.16      172.35     11.59 o
   5   9   2     2134.21     2125.82     46.84 o
   6   9   2       12.51       21.62     10.33 o
   7   9   2      111.56      143.90     30.94 o
   8   9   2      188.86      167.44     18.26 o
   9   9   2      231.41      265.00     24.43 o
  10   9   2       69.51       69.08     19.11 o
 -10  10   2      124.78      193.09     23.28 o
  -9  10   2       56.12       64.32     17.38 o
  -8  10   2      125.37      186.35     18.66 o
  -7  10   2       30.14       28.80     11.58 o
  -6  10   2      206.94      165.51     22.33 o
  -5  10   2      102.31       92.12     22.49 o
  -4  10   2     1411.17     1503.50     39.17 o
  -3  10   2      575.53      590.75     20.42 o
  -2  10   2      202.63      215.27     16.78 o
  -1  10   2      459.14      573.15     19.21 o
   0  10   2      740.15      669.22     18.42 o
   1  10   2      496.38      628.78     15.90 o
   2  10   2      250.43      275.42     11.76 o
   3  10   2      528.40      543.22     13.93 o
   4  10   2     1334.70     1290.24     60.25 o
   5  10   2      148.01      157.02     17.00 o
   6  10   2      233.62      218.40     15.29 o
   7  10   2       32.03       30.67     13.01 o
   8  10   2      130.43      198.71     18.19 o
   9  10   2       50.55       52.16     17.87 o
  10  10   2      140.37      199.52     21.92 o
 -10  11   2       47.21       56.12     29.21 o
  -9  11   2      145.17      239.44     22.50 o
  -8  11   2       41.45       57.58     19.40 o
  -7  11   2       57.72       39.68     12.44 o
  -6  11   2      132.91      109.65     11.58 o
  -5  11   2      341.05      383.98     40.88 o
  -4  11   2      575.04      609.14     24.27 o
  -3  11   2      971.36      923.70     28.26 o
  -2  11   2      588.38      586.13     26.13 o
  -1  11   2     1092.39     1089.01     32.35 o
   0  11   2       78.59       85.53      9.60 o
   1  11   2     1127.68     1134.71     25.40 o
   2  11   2      602.28      591.91     15.59 o
   3  11   2      942.25      907.02     23.07 o
   4  11   2      671.51      686.98     17.69 o
   5  11   2      341.43      364.93     20.17 o
   6  11   2      132.78      123.22     13.97 o
   7  11   2       44.36       36.00     14.52 o
   8  11   2       30.09       40.77     13.70 o
   9  11   2      172.89      228.73     37.43 o
  10  11   2       50.22       38.25     18.80 o
  -9  12   2       35.91       26.01     17.02 o
  -8  12   2       75.08       84.16     15.97 o
  -7  12   2      156.73      178.30     21.56 o
  -6  12   2      235.97      225.65     32.05 o
  -5  12   2      365.78      337.30     14.56 o
  -4  12   2      276.10      259.72     20.25 o
  -3  12   2      319.28      331.04     19.88 o
  -2  12   2      450.81      415.79     21.43 o
  -1  12   2      201.11      230.82     14.89 o
   0  12   2      867.25      890.76     24.13 o
   1  12   2      171.65      215.67     12.61 o
   2  12   2      459.37      449.10     17.66 o
   3  12   2      342.93      335.95     14.96 o
   4  12   2      317.93      290.28     17.72 o
   5  12   2      398.25      441.47     24.26 o
   6  12   2      217.22      228.92     18.46 o
   7  12   2      149.70      144.51     26.77 o
   8  12   2       87.84      110.20     18.62 o
   9  12   2       34.02       26.42     18.58 o
  -8  13   2      230.93      222.20     25.39 o
  -7  13   2       79.57       85.84     18.54 o
  -6  13   2      140.12      138.87     20.15 o
  -5  13   2      266.02      277.89     14.51 o
  -4  13   2      349.47      309.70     17.82 o
  -3  13   2      165.45      199.17     13.72 o
  -2  13   2      364.23      381.17     16.21 o
  -1  13   2      574.66      591.20     21.23 o
   0  13   2      127.41      152.97     11.66 o
   1  13   2      581.43      588.79     22.27 o
   2  13   2      349.06      309.83     13.88 o
   3  13   2      141.82      144.87     16.28 o
   4  13   2      337.79      319.76     20.86 o
   5  13   2      276.22      301.76     23.09 o
   6  13   2      133.97      160.58     22.92 o
   7  13   2       78.27       80.32     17.51 o
   8  13   2      231.88      221.42     23.43 o
  -8  14   2      106.05      111.24     18.39 o
  -7  14   2      218.03      228.71     23.54 o
  -6  14   2       78.79       70.14     22.30 o
  -5  14   2      116.13      145.28     14.25 o
  -4  14   2      266.62      248.54     16.56 o
  -3  14   2      230.78      245.47     19.74 o
  -2  14   2       55.21       55.48     11.26 o
  -1  14   2       39.58       17.97      9.64 o
   0  14   2      240.42      327.63     19.11 o
   1  14   2       38.91       29.62      8.09 o
   2  14   2       35.17       45.25      8.67 o
   3  14   2      212.29      209.89     16.52 o
   4  14   2      275.88      229.30     17.84 o
   5  14   2      108.21      114.57     22.39 o
   6  14   2       76.18       90.76     15.78 o
   7  14   2      217.81      242.60     22.74 o
   8  14   2       92.48      114.59     23.20 o
  -7  15   2      104.03      180.38     25.47 o
  -6  15   2      177.14      225.72     27.56 o
  -5  15   2       62.33       48.57     16.33 o
  -4  15   2       77.66       78.89     14.13 o
  -3  15   2       70.57       53.10     12.67 o
  -2  15   2      267.85      244.62     18.43 o
  -1  15   2       67.01       85.43     12.59 o
   0  15   2       48.44       36.79     10.89 o
   1  15   2       52.63       49.94     11.09 o
   2  15   2      277.94      256.28     19.47 o
   3  15   2       74.53       71.30     15.70 o
   4  15   2       71.01       52.23     10.62 o
   5  15   2       54.09       64.14     14.64 o
   6  15   2      178.44      133.94     31.21 o
   7  15   2      108.18      140.58     22.10 o
  -6  16   2       35.58       31.96     19.72 o
  -5  16   2       32.63       53.03     16.52 o
  -4  16   2       32.12       44.41     14.27 o
  -3  16   2      156.07      143.08     14.26 o
  -2  16   2       88.83       78.48     16.80 o
  -1  16   2      255.92      255.40     35.76 o
   0  16   2      149.19      135.38     17.30 o
   1  16   2      257.34      263.35     18.08 o
   2  16   2       99.01      119.45     15.24 o
   3  16   2      138.01      103.84     16.18 o
   4  16   2       34.46       23.99     18.25 o
   5  16   2       29.64       13.92     15.64 o
   6  16   2       39.86       41.53     17.37 o
  -5  17   2       10.54       17.21     26.14 o
  -4  17   2       40.05       12.60     20.75 o
  -3  17   2       66.05       44.92     15.42 o
  -2  17   2      143.22      121.63     16.17 o
  -1  17   2       59.55       38.99     13.43 o
   0  17   2      252.10      273.59     20.23 o
   1  17   2       62.65       48.97     12.71 o
   2  17   2      130.47      123.01     16.14 o
   3  17   2       59.81       55.02     11.60 o
   4  17   2       41.70       42.00     16.72 o
   5  17   2       14.39       34.33     29.51 o
  -4  18   2       17.34       -9.79     21.21 o
  -3  18   2       98.46       60.09     15.33 o
  -2  18   2       58.58       36.36     12.95 o
  -1  18   2       52.00       37.34     15.68 o
   0  18   2        7.59      -11.31     17.21 o
   1  18   2       62.09       36.01     16.03 o
   2  18   2       48.58       37.48     15.14 o
   3  18   2       96.64       72.22     17.95 o
   4  18   2       16.46       30.47     16.73 o
  -1  19   2        6.11       33.21     12.81 o
   0  19   2        1.25       33.24     13.81 o
   1  19   2        5.13       -0.17     13.55 o
   1   0   3     2075.25     1964.85     24.01 o
   2   0   3       19.20       21.55      2.57 o
   4   0   3     3023.13     3404.14     49.66 o
   5   0   3      226.97      296.86      9.31 o
   6   0   3     1329.58     1223.59     21.88 o
   7   0   3     3080.08     3134.90     49.79 o
   8   0   3      599.90      579.79     16.12 o
   9   0   3      133.06       97.70      9.38 o
  10   0   3       29.07       30.05      9.83 o
  11   0   3       54.24       41.69     10.89 o
  12   0   3      249.17      201.15     42.88 o
 -12   1   3       59.26       52.73     25.85 o
 -11   1   3      331.71      293.26     22.34 o
 -10   1   3        4.89        6.80      6.88 o
  -9   1   3       65.08       73.52      8.02 o
  -8   1   3      255.82      273.49     11.22 o
  -7   1   3     2048.92     1938.86     31.28 o
  -6   1   3     1003.56      939.02     16.29 o
  -5   1   3      405.91      455.48      9.15 o
  -4   1   3      651.61      679.70     16.46 o
  -3   1   3     5129.99     4981.43     67.72 o
  -2   1   3     2336.63     1869.44     27.74 o
   0   1   3     1991.00     2242.30     28.02 o
   1   1   3     1169.45     1139.96     45.60 o
   2   1   3     1750.44     1335.48     27.82 o
   3   1   3     5362.92     5157.38     84.09 o
   4   1   3      590.18      624.48     13.01 o
   5   1   3      424.05      445.20     17.89 o
   6   1   3     1053.58      982.75     21.01 o
   7   1   3     2107.44     1978.45     42.61 o
   8   1   3      194.07      226.16     11.87 o
   9   1   3       50.70       74.45     15.87 o
  10   1   3       11.78       15.35      9.63 o
  11   1   3      280.75      272.19     23.61 o
  12   1   3       65.49       84.08     22.80 o
 -12   2   3       92.47       82.91     26.34 o
 -11   2   3      251.44      281.83     25.64 o
 -10   2   3       93.73       66.75     13.72 o
  -9   2   3      237.68      257.10     12.36 o
  -8   2   3      884.14      875.78     20.83 o
  -7   2   3      674.83      708.56     16.73 o
  -6   2   3      736.44      646.92     12.57 o
  -5   2   3      128.64      105.75      7.64 o
  -4   2   3       86.77       81.44      4.04 o
  -3   2   3     2065.02     2084.90     25.28 o
  -2   2   3    11575.17    12236.94    219.76 o
  -1   2   3     6469.16     7007.00     96.14 o
   1   2   3     5749.41     6386.59    112.34 o
   2   2   3    11605.85    12181.75    223.27 o
   3   2   3     2013.51     1946.21     30.49 o
   4   2   3       45.59       44.58      5.07 o
   5   2   3      152.95      135.49      7.63 o
   6   2   3      729.13      636.86     15.94 o
   7   2   3      746.17      734.62     20.16 o
   8   2   3      923.27      930.65     29.08 o
   9   2   3      225.60      221.82     19.75 o
  10   2   3       81.35       99.14     17.76 o
  11   2   3      248.57      245.41     21.13 o
  12   2   3       88.29       78.59     31.86 o
 -12   3   3      136.03       52.69     78.67 o
 -11   3   3       79.56       86.19     16.56 o
 -10   3   3      148.31      154.72     23.40 o
  -9   3   3       25.00       26.98      5.71 o
  -8   3   3      656.90      666.05     15.65 o
  -7   3   3     1842.07     1844.85     27.36 o
  -6   3   3      537.24      570.59      9.25 o
  -5   3   3      198.65      165.76      4.67 o
  -4   3   3     6162.82     5975.18     80.40 o
  -3   3   3     2794.57     2507.76     34.28 o
  -2   3   3     3114.32     3491.11     43.15 o
  -1   3   3      549.72      761.19     11.06 o
   0   3   3     6095.47     5470.43     78.12 o
   2   3   3     2751.28     3082.61     42.39 o
   3   3   3     2475.56     2170.47     34.00 o
   4   3   3     5829.28     5779.16    112.62 o
   5   3   3      183.48      173.35     10.00 o
   6   3   3      499.38      517.23     15.08 o
   7   3   3     1802.52     1817.58     39.80 o
   8   3   3      550.77      558.23     22.12 o
   9   3   3       39.59       33.80     10.65 o
  10   3   3      145.07      148.66     19.15 o
  11   3   3       77.38       72.05     15.16 o
  12   3   3      139.88      146.62     29.56 o
 -11   4   3      207.39      195.46     21.86 o
 -10   4   3      134.14      148.27     20.36 o
  -9   4   3      342.67      302.59     13.64 o
  -8   4   3      671.73      607.83     17.19 o
  -7   4   3      782.03      720.45     17.90 o
  -6   4   3     1774.41     1686.54     27.65 o
  -5   4   3       90.03      118.08      6.00 o
  -4   4   3      974.31     1155.07     20.82 o
  -3   4   3     3080.98     3377.68     45.17 o
  -2   4   3     6862.21     6105.04     90.88 o
  -1   4   3     6560.09     6506.14     97.83 o
   0   4   3     1355.74     1298.97     18.18 o
   1   4   3     6416.13     6334.85     87.81 o
   2   4   3     6287.71     5663.76     96.71 o
   3   4   3     2532.25     2805.96     50.75 o
   4   4   3      947.49     1147.45     24.53 o
   5   4   3       59.53       81.21      7.71 o
   6   4   3     1876.10     1787.82     34.95 o
   7   4   3      809.73      747.25     22.10 o
   8   4   3      672.05      631.08     27.35 o
   9   4   3      374.70      368.05     21.81 o
  10   4   3      164.53      179.06     16.80 o
  11   4   3      215.34      282.84     22.44 o
 -11   5   3      110.25       85.77     14.99 o
 -10   5   3       32.88       31.18     14.27 o
  -9   5   3      203.22      175.12     11.27 o
  -8   5   3      533.11      523.27     16.08 o
  -7   5   3      909.76      875.29     17.78 o
  -6   5   3     1091.18     1056.77     19.58 o
  -5   5   3      806.84      835.88     15.77 o
  -4   5   3      198.55      222.40     15.32 o
  -3   5   3     1149.61     1314.31     24.33 o
  -2   5   3     7786.98     8751.14    148.64 o
  -1   5   3     1594.88     1894.77     24.94 o
   0   5   3      606.09      531.13      9.49 o
   1   5   3     1253.00     1466.36     22.60 o
   2   5   3     7453.70     8350.37    149.84 o
   3   5   3     1279.62     1506.66     26.34 o
   4   5   3      272.19      295.17      9.46 o
   5   5   3      830.28      816.02     42.59 o
   6   5   3     1053.94     1005.82     24.43 o
   7   5   3      889.97      880.73     23.12 o
   8   5   3      591.48      538.39     24.99 o
   9   5   3      215.68      184.51     18.20 o
  10   5   3       43.52       47.50     13.75 o
  11   5   3      101.00      103.93     18.68 o
 -11   6   3      142.25      196.01     22.40 o
 -10   6   3       86.20      102.67     15.80 o
  -9   6   3      114.55      120.62     15.28 o
  -8   6   3      273.68      259.06     13.59 o
  -7   6   3     1346.26     1201.92     26.66 o
  -6   6   3      851.51      918.70     20.25 o
  -5   6   3     1608.09     1770.90     30.97 o
  -4   6   3      675.77      680.55     15.87 o
  -3   6   3     3217.11     2895.62     52.97 o
  -2   6   3     6021.38     5553.79     92.01 o
  -1   6   3     1788.41     1830.01     27.72 o
   0   6   3      218.73      249.50      7.55 o
   1   6   3     1821.13     1829.80     26.40 o
   2   6   3     6401.39     5814.46     86.09 o
   3   6   3     2814.99     2512.64     42.44 o
   4   6   3      615.11      611.07     15.72 o
   5   6   3     1669.18     1809.22     35.36 o
   6   6   3      916.41      939.33     23.02 o
   7   6   3     1483.13     1367.05     60.51 o
   8   6   3      255.12      235.55     27.50 o
   9   6   3      125.91      173.60     15.87 o
  10   6   3       84.72      107.92     26.50 o
  11   6   3      139.80      202.32     25.88 o
 -11   7   3       86.15       76.01     16.24 o
 -10   7   3       61.75       80.35     14.72 o
  -9   7   3       13.21       15.91     11.19 o
  -8   7   3      221.29      209.31     10.89 o
  -7   7   3      385.72      381.60     12.30 o
  -6   7   3     2008.64     2007.60     38.71 o
  -5   7   3      534.49      507.26     17.02 o
  -4   7   3      319.10      346.06     23.03 o
  -3   7   3     2042.29     1959.06     37.02 o
  -2   7   3     3510.15     3482.30     69.33 o
  -1   7   3     3354.52     3746.74     58.51 o
   0   7   3      299.37      405.07     11.44 o
   1   7   3     3488.58     3782.07     57.57 o
   2   7   3     3661.27     3681.60     52.77 o
   3   7   3     2106.19     2036.81     33.04 o
   4   7   3      317.59      350.68     14.98 o
   5   7   3      570.27      534.29     18.19 o
   6   7   3     2094.67     2109.05     76.27 o
   7   7   3      341.29      353.39     30.37 o
   8   7   3      196.09      241.03     17.56 o
   9   7   3        8.43       39.34     15.62 o
  10   7   3       58.94       83.87     18.14 o
  11   7   3       77.86       76.18     19.89 o
 -11   8   3       95.43       65.77     16.17 o
 -10   8   3       74.32       93.44     16.03 o
  -9   8   3       95.56      138.22     21.49 o
  -8   8   3       85.51       78.24      5.22 o
  -7   8   3      433.72      514.21     22.95 o
  -6   8   3       55.98       63.11      8.85 o
  -5   8   3      175.39      178.73     14.47 o
  -4   8   3      479.69      451.86     20.18 o
  -3   8   3     1485.65     1355.56     34.40 o
  -2   8   3     1471.99     1460.49     31.07 o
  -1   8   3     1272.14     1159.24     24.52 o
   0   8   3     6694.85     6381.81    111.13 o
   1   8   3     1269.06     1187.81     20.50 o
   2   8   3     1452.09     1420.26     24.40 o
   3   8   3     1571.11     1433.46     21.23 o
   4   8   3      512.08      448.19     20.14 o
   5   8   3      247.20      274.80     12.35 o
   6   8   3       99.09      114.66     10.77 o
   7   8   3      383.04      440.89     23.83 o
   8   8   3      101.16      128.38     34.50 o
   9   8   3      105.05       93.97     16.17 o
  10   8   3       58.66       43.36     18.15 o
  11   8   3       83.48       52.14     19.07 o
 -10   9   3       27.53       41.55     13.59 o
  -9   9   3       49.82       43.40     13.06 o
  -8   9   3      152.98      130.70     16.32 o
  -7   9   3      132.74      122.92      9.40 o
  -6   9   3      226.18      197.79     12.58 o
  -5   9   3      459.29      503.54     25.25 o
  -4   9   3      813.38      895.23     24.76 o
  -3   9   3     1696.31     1778.25     38.48 o
  -2   9   3     2288.82     2344.56     47.67 o
  -1   9   3      765.45      765.00     24.26 o
   0   9   3     1528.06     1488.89     27.45 o
   1   9   3      785.40      807.58     18.06 o
   2   9   3     2318.67     2388.20     43.29 o
   3   9   3     1763.77     1782.87     30.16 o
   4   9   3      788.65      919.82     30.19 o
   5   9   3      516.61      548.71     19.66 o
   6   9   3      258.52      233.60     13.41 o
   7   9   3      129.87      142.77     12.96 o
   8   9   3      146.40      190.38     18.87 o
   9   9   3       36.57       63.14     17.18 o
  10   9   3       29.37       41.99     14.39 o
 -10  10   3       87.68       71.67     20.93 o
  -9  10   3       30.79       46.33     13.20 o
  -8  10   3       67.36      118.15     25.96 o
  -7  10   3      223.91      205.15     11.88 o
  -6  10   3      309.48      293.90     18.18 o
  -5  10   3      340.62      310.28     17.82 o
  -4  10   3      340.94      331.67     17.38 o
  -3  10   3      740.55      688.42     21.37 o
  -2  10   3      791.44      864.64     25.65 o
  -1  10   3      639.19      593.63     19.35 o
   0  10   3      107.07       76.62      7.64 o
   1  10   3      638.68      637.05     17.95 o
   2  10   3      818.99      862.60     23.88 o
   3  10   3      726.02      645.41     17.27 o
   4  10   3      353.62      351.79     17.40 o
   5  10   3      305.93      273.59     15.83 o
   6  10   3      352.75      331.17     21.03 o
   7  10   3      271.91      266.46     15.71 o
   8  10   3       47.80       51.12     19.37 o
   9  10   3       37.36       53.30     15.08 o
  10  10   3       95.27      123.06     16.66 o
  -9  11   3      125.56      114.83     19.41 o
  -8  11   3      111.53       69.97     15.08 o
  -7  11   3      218.15      190.47     19.43 o
  -6  11   3      140.24      159.55     14.89 o
  -5  11   3      287.17      338.05     31.75 o
  -4  11   3      301.79      343.16     20.44 o
  -3  11   3      663.00      676.93     28.63 o
  -2  11   3      560.98      489.92     19.30 o
  -1  11   3      876.93      894.31     34.53 o
   0  11   3      554.10      592.58     20.15 o
   1  11   3      781.34      805.39     24.11 o
   2  11   3      518.13      456.19     18.16 o
   3  11   3      601.62      604.77     17.82 o
   4  11   3      295.13      305.69      9.51 o
   5  11   3      247.39      259.26     16.01 o
   6  11   3      113.51      128.16     15.80 o
   7  11   3      230.91      205.34     17.44 o
   8  11   3      107.72       97.25     15.50 o
   9  11   3      112.68      148.81     34.60 o
  -9  12   3       67.80       73.96     16.05 o
  -8  12   3      161.89      151.23     30.75 o
  -7  12   3      119.48      141.70     16.17 o
  -6  12   3      129.99      164.44     20.11 o
  -5  12   3      295.24      380.98     24.38 o
  -4  12   3       41.73       38.47     11.11 o
  -3  12   3      189.37      205.74     18.91 o
  -2  12   3      271.59      313.77     19.52 o
  -1  12   3      241.57      300.04     22.24 o
   0  12   3      209.52      255.48     23.72 o
   1  12   3      253.17      265.09     16.32 o
   2  12   3      227.85      292.40     17.51 o
   3  12   3      190.45      161.80      9.55 o
   4  12   3       47.76       55.07      7.36 o
   5  12   3      297.63      293.81     21.01 o
   6  12   3      107.53      136.31     41.01 o
   7  12   3       98.44       75.13     15.14 o
   8  12   3      179.11      228.79     24.57 o
   9  12   3       67.57       76.54     16.56 o
  -8  13   3       18.57       22.18     14.12 o
  -7  13   3      149.01      182.53     21.46 o
  -6  13   3      193.27      216.08     26.78 o
  -5  13   3      181.77      178.12     26.71 o
  -4  13   3      232.25      208.40     22.82 o
  -3  13   3      138.70       96.64     17.79 o
  -2  13   3      230.58      244.29     20.66 o
  -1  13   3      259.55      283.98     18.18 o
   0  13   3      141.70      128.06     13.16 o
   1  13   3      285.09      263.27     14.18 o
   2  13   3      229.12      229.46     14.99 o
   3  13   3      153.94      141.88     12.31 o
   4  13   3      262.96      238.98     10.45 o
   5  13   3      173.38      159.67     25.86 o
   6  13   3      173.66      230.33     18.93 o
   7  13   3      132.38      187.36     18.68 o
   8  13   3       25.10       35.55     17.70 o
  -8  14   3       44.48       13.68     18.47 o
  -7  14   3       10.67      -14.35     14.67 o
  -6  14   3      109.49      119.12     19.05 o
  -5  14   3      155.43      155.26     24.92 o
  -4  14   3       67.90       60.66     12.26 o
  -3  14   3      283.92      288.78     26.67 o
  -2  14   3      226.35      269.44     20.71 o
  -1  14   3      228.07      245.59     17.72 o
   0  14   3      204.76      233.98     17.08 o
   1  14   3      244.44      246.61     18.02 o
   2  14   3      240.33      261.44     19.06 o
   3  14   3      334.33      332.07     18.62 o
   4  14   3       79.50       86.19      9.97 o
   5  14   3      143.95      162.78     18.41 o
   6  14   3       94.14       94.33     18.26 o
   7  14   3        6.45        3.42     10.58 o
   8  14   3       45.56       53.74     16.92 o
  -7  15   3       22.67        1.32     13.00 o
  -6  15   3       44.16       38.56     21.74 o
  -5  15   3       58.56       53.81     10.00 o
  -4  15   3      276.02      265.68     33.74 o
  -3  15   3       69.51      116.13     22.71 o
  -2  15   3       16.61       -0.25     10.89 o
  -1  15   3      242.45      222.43     26.39 o
   0  15   3      147.27      130.10     13.92 o
   1  15   3      226.46      217.50     18.28 o
   2  15   3       33.13       39.79      8.72 o
   3  15   3       81.93      101.85     11.70 o
   4  15   3      272.52      267.12     16.19 o
   5  15   3       62.76       59.48     14.25 o
   6  15   3       33.05       18.56     14.11 o
   7  15   3       18.85       16.84     12.15 o
  -6  16   3       47.20       37.84     16.66 o
  -5  16   3       80.56      131.36     32.23 o
  -4  16   3       90.14       75.47     13.30 o
  -3  16   3      150.41      181.73     16.87 o
  -2  16   3       93.29      154.11     27.53 o
  -1  16   3       14.84       14.23     10.56 o
   0  16   3      102.09      117.89     15.71 o
   1  16   3        4.66        5.18     10.31 o
   2  16   3       93.39       96.43     12.71 o
   3  16   3      152.32      176.54     24.80 o
   4  16   3       95.98       62.48     14.94 o
   5  16   3       70.42       78.95     20.59 o
   6  16   3       45.37       45.70     21.27 o
  -5  17   3       37.57       37.00     17.12 o
  -4  17   3       63.74       52.63     17.69 o
  -3  17   3       51.90       64.28     14.24 o
  -2  17   3        5.82       23.48     11.83 o
  -1  17   3       32.68       36.92     12.33 o
   0  17   3       58.85       65.41     15.01 o
   1  17   3       42.98       44.34     15.06 o
   2  17   3        5.05       15.48     10.00 o
   3  17   3       47.94       35.66     11.59 o
   4  17   3       57.14       34.17     15.76 o
   5  17   3       46.19       43.37     16.45 o
  -3  18   3       13.01        8.22     10.75 o
  -2  18   3        8.01        8.53     11.42 o
  -1  18   3       64.06       25.18     14.78 o
   0  18   3       97.88       87.79     17.70 o
   1  18   3       74.65       65.67     13.84 o
   2  18   3        4.63        7.19     15.07 o
   3  18   3       14.50        1.15     15.11 o
   0  19   3       47.58       32.77     15.24 o
   1   0   4     3908.59     4797.38     73.25 o
   2   0   4        2.06        2.20      2.49 o
   3   0   4     1392.65     1508.47     24.39 o
   4   0   4       18.42       38.35      4.73 o
   5   0   4     4223.95     4272.13     84.21 o
   6   0   4      881.58      917.49     18.89 o
   7   0   4       50.99       50.94      7.14 o
   8   0   4        0.84        8.39      6.70 o
   9   0   4      517.86      541.46     20.85 o
  10   0   4      389.13      349.42     18.71 o
  11   0   4        1.47        2.03     10.77 o
  12   0   4        1.22       27.31     25.57 o
 -12   1   4       18.00        8.96     25.01 o
 -11   1   4       29.29       19.70     12.38 o
 -10   1   4      110.08      103.15     10.24 o
  -9   1   4      116.25      108.19     15.66 o
  -8   1   4      136.95      134.01     10.71 o
  -7   1   4       34.04       43.34      8.18 o
  -6   1   4     2599.97     2596.23     50.70 o
  -5   1   4     1060.63     1268.64     24.99 o
  -4   1   4     7307.13     7267.34    113.97 o
  -3   1   4     1094.95      843.82     21.61 o
  -2   1   4     1487.62     1394.39     26.50 o
  -1   1   4    10616.07    11525.95    220.11 o
   0   1   4     2029.26     1624.98     20.66 o
   1   1   4    10295.34    11127.66    192.30 o
   2   1   4     1656.73     1530.66     23.23 o
   3   1   4      986.50      716.36     20.26 o
   4   1   4     7073.95     6962.75    132.12 o
   5   1   4     1158.41     1339.04     25.14 o
   6   1   4     2462.47     2436.81     45.28 o
   7   1   4       34.01       31.06      9.67 o
   8   1   4      180.31      192.28     15.54 o
   9   1   4      135.10      110.52     12.13 o
  10   1   4       93.17      135.99     42.32 o
  11   1   4       28.18       37.48     14.28 o
  12   1   4       13.24       23.71     11.40 o
 -11   2   4      249.92      275.50     26.81 o
 -10   2   4      205.28      227.82     16.00 o
  -9   2   4      617.46      564.56     25.97 o
  -8   2   4      157.86      166.16     12.01 o
  -7   2   4     1009.34      876.26     18.06 o
  -6   2   4      240.93      249.05      8.78 o
  -5   2   4     2936.82     2977.26     42.11 o
  -4   2   4     2238.06     2079.26     66.02 o
  -3   2   4     3796.20     4030.57     67.38 o
  -2   2   4      820.47     1117.60     19.98 o
  -1   2   4     6517.55     7496.11    127.26 o
   0   2   4     2049.21     2252.21     27.95 o
   1   2   4     6061.96     7062.52    127.07 o
   2   2   4      836.40     1177.58     21.25 o
   3   2   4     3717.22     3953.73     65.47 o
   4   2   4     2313.77     2262.78     36.41 o
   5   2   4     2500.02     2531.67     46.97 o
   6   2   4      210.39      220.24     13.43 o
   7   2   4     1003.31      859.40     20.71 o
   8   2   4      164.81      171.48     19.30 o
   9   2   4      675.41      642.97     22.71 o
  10   2   4      234.51      303.21     30.36 o
  11   2   4      242.08      245.71     21.21 o
 -11   3   4       28.70       28.78     17.54 o
 -10   3   4      643.46      533.97     36.20 o
  -9   3   4      127.39      152.10     13.02 o
  -8   3   4      100.03      117.69      7.26 o
  -7   3   4       66.31       71.95      5.68 o
  -6   3   4     1355.37     1236.05     16.65 o
  -5   3   4      552.68      564.57      9.39 o
  -4   3   4     4360.71     4100.13     59.45 o
  -3   3   4       50.79       36.60      3.21 o
  -2   3   4     1309.11     1273.72     31.50 o
  -1   3   4     7932.93     6740.92     86.07 o
   0   3   4      733.11      975.55     16.97 o
   1   3   4     8527.17     7175.84    128.82 o
   2   3   4     1339.68     1377.00     26.83 o
   3   3   4       24.79       20.61      2.32 o
   4   3   4     4355.92     4105.85     73.43 o
   5   3   4      562.66      574.90     16.29 o
   6   3   4     1174.53     1065.19     24.74 o
   7   3   4       86.87       93.36      8.90 o
   8   3   4      141.26      187.81     12.03 o
   9   3   4      174.08      226.11     21.88 o
  10   3   4      639.17      604.07     29.50 o
  11   3   4       33.45       32.19     14.55 o
 -11   4   4       66.20       44.75     16.17 o
 -10   4   4      158.74      190.28     13.17 o
  -9   4   4     1128.85     1151.47     28.39 o
  -8   4   4      137.17      124.98      9.05 o
  -7   4   4      161.94      123.28     21.54 o
  -6   4   4      210.07      179.87     16.17 o
  -5   4   4     2695.57     2655.37     34.92 o
  -4   4   4      393.91      436.61      9.62 o
  -3   4   4     1951.92     2068.16     29.15 o
  -2   4   4      560.84      740.67     11.98 o
  -1   4   4     3621.49     3611.38     48.06 o
   0   4   4     3292.27     3478.90     46.19 o
   1   4   4     3265.23     3233.66     58.32 o
   2   4   4      639.34      812.96     15.23 o
   3   4   4     2042.92     2190.85     30.57 o
   4   4   4      320.79      344.67     11.75 o
   5   4   4     2549.32     2597.88     53.47 o
   6   4   4      214.57      231.95     11.77 o
   7   4   4      177.14      198.02     14.33 o
   8   4   4      170.07      134.76     11.10 o
   9   4   4     1136.29     1143.96     39.93 o
  10   4   4      161.71      204.77     18.39 o
  11   4   4       65.68       50.84     14.92 o
 -11   5   4       62.94       57.13     17.90 o
 -10   5   4      210.24      207.76     12.55 o
  -9   5   4      166.18      203.35     14.13 o
  -8   5   4     1034.80     1085.41     29.62 o
  -7   5   4       24.79       36.05      7.46 o
  -6   5   4     1171.51     1072.39     20.01 o
  -5   5   4      302.44      254.51     11.33 o
  -4   5   4     2974.61     3223.99     43.72 o
  -3   5   4      547.66      424.75      7.77 o
  -2   5   4     3984.10     4120.50     61.27 o
  -1   5   4     1645.03     1455.85     19.88 o
   0   5   4     4990.49     5078.88     78.21 o
   1   5   4     1573.32     1371.93     22.85 o
   2   5   4     3762.54     3833.81     63.08 o
   3   5   4      471.14      371.55     10.03 o
   4   5   4     2741.16     3002.09     58.66 o
   5   5   4      338.16      295.37     14.67 o
   6   5   4     1180.83     1114.19     26.29 o
   7   5   4       10.58       17.15      7.34 o
   8   5   4      947.99     1024.43     30.91 o
   9   5   4      149.49      183.90     19.07 o
  10   5   4      207.78      216.78     25.56 o
  11   5   4       67.01       65.90     19.75 o
 -11   6   4       52.87       42.55     14.48 o
 -10   6   4       30.69       33.16     12.48 o
  -9   6   4      395.86      397.00     18.13 o
  -8   6   4      281.55      255.94     13.02 o
  -7   6   4        7.81       23.66      5.77 o
  -6   6   4      158.31      178.48      7.82 o
  -5   6   4     1348.91     1405.61     29.17 o
  -4   6   4      227.18      227.97     13.43 o
  -3   6   4     1075.46      849.35     15.67 o
  -2   6   4     2232.15     2092.26     32.62 o
  -1   6   4     6180.85     5861.28     91.41 o
   0   6   4     1187.62     1376.72     21.07 o
   1   6   4     5552.19     5151.04     86.00 o
   2   6   4     2224.98     2067.52     34.25 o
   3   6   4     1103.99      883.93     17.67 o
   4   6   4      233.52      203.20     11.39 o
   5   6   4     1367.62     1421.03     32.90 o
   6   6   4      168.00      213.12     18.31 o
   7   6   4       11.67       34.80      9.00 o
   8   6   4      268.23      288.86     15.88 o
   9   6   4      424.36      398.63     24.46 o
  10   6   4       37.71       53.04     16.53 o
  11   6   4       48.35       46.49     14.96 o
 -11   7   4       35.87       13.36     12.67 o
 -10   7   4      298.12      273.25     19.77 o
  -9   7   4       28.08       18.06      7.58 o
  -8   7   4      255.42      275.30     14.38 o
  -7   7   4      134.13      126.83      7.79 o
  -6   7   4      327.23      283.70     17.18 o
  -5   7   4      782.43      783.75     25.74 o
  -4   7   4     2313.24     2217.67     46.22 o
  -3   7   4      885.71      829.05     23.07 o
  -2   7   4     1948.85     1903.79     30.46 o
  -1   7   4      753.18      705.94     14.58 o
   0   7   4     6150.58     6761.40    118.40 o
   1   7   4      766.63      715.92     13.14 o
   2   7   4     2141.63     2021.70     27.97 o
   3   7   4      952.10      904.90     21.88 o
   4   7   4     2479.18     2391.29     45.93 o
   5   7   4      823.09      842.16     40.19 o
   6   7   4      249.34      232.67     12.38 o
   7   7   4      124.88      143.56     13.52 o
   8   7   4      240.80      276.48     20.81 o
   9   7   4       31.30       17.09     10.31 o
  10   7   4      290.84      325.63     22.04 o
  11   7   4       26.48       30.11     20.87 o
 -10   8   4       82.65       99.76     18.83 o
  -9   8   4      418.13      461.22     22.20 o
  -8   8   4      102.62      113.60     10.61 o
  -7   8   4      139.41      123.31     15.78 o
  -6   8   4      780.99      676.60     21.15 o
  -5   8   4     1750.57     1674.12     40.93 o
  -4   8   4     1141.56     1193.54     27.71 o
  -3   8   4       66.58       70.09     10.36 o
  -2   8   4      874.89      786.26     20.85 o
  -1   8   4     2135.65     1958.12     36.28 o
   0   8   4       73.85       50.09      5.73 o
   1   8   4     2369.68     2187.79     32.73 o
   2   8   4      972.87      846.93     16.67 o
   3   8   4      119.56      151.90      9.23 o
   4   8   4     1109.92     1184.63     26.26 o
   5   8   4     1843.50     1763.04     41.58 o
   6   8   4      817.10      734.82     24.44 o
   7   8   4      118.99      113.39     14.66 o
   8   8   4      107.10      100.10     12.97 o
   9   8   4      435.81      399.79     33.37 o
  10   8   4       86.98      125.69     30.08 o
 -10   9   4      126.37       99.18     15.18 o
  -9   9   4      145.04      142.27     18.67 o
  -8   9   4      587.68      565.53     22.10 o
  -7   9   4      286.72      283.10     14.98 o
  -6   9   4      495.32      574.11     24.75 o
  -5   9   4     1138.29     1032.67     28.61 o
  -4   9   4      329.39      346.77     14.92 o
  -3   9   4      898.86      991.00     25.81 o
  -2   9   4     1027.37      981.23     25.66 o
  -1   9   4      227.62      256.45     12.77 o
   0   9   4     3388.64     3110.95     53.22 o
   1   9   4      310.40      343.85     10.57 o
   2   9   4     1141.62     1178.49     25.46 o
   3   9   4      955.63     1008.21     18.21 o
   4   9   4      322.61      334.68     13.26 o
   5   9   4     1066.14     1033.34     32.43 o
   6   9   4      475.84      523.79     19.43 o
   7   9   4      262.43      224.41     15.76 o
   8   9   4      573.04      559.24     26.10 o
   9   9   4      143.50      162.88     15.53 o
  10   9   4      121.71       81.50     21.27 o
 -10  10   4       33.40       59.66     18.61 o
  -9  10   4      234.56      262.01     25.15 o
  -8  10   4      212.04      232.31     20.12 o
  -7  10   4       21.38       19.67      8.69 o
  -6  10   4       94.87      151.53     16.91 o
  -5  10   4      281.94      311.97     22.49 o
  -4  10   4      420.19      355.36     21.68 o
  -3  10   4       51.67       53.85      8.96 o
  -2  10   4      348.77      336.59     18.76 o
  -1  10   4     1455.01     1502.01     38.03 o
   0  10   4       77.40      115.34     11.33 o
   1  10   4     1463.93     1483.54     42.29 o
   2  10   4      420.40      416.16     13.86 o
   3  10   4       31.04       32.35      7.28 o
   4  10   4      452.85      374.15     17.18 o
   5  10   4      302.80      322.48     27.88 o
   6  10   4       60.00       78.93     12.58 o
   7  10   4       33.90       43.83      9.54 o
   8  10   4      209.71      237.34     22.05 o
   9  10   4      235.96      262.59     20.27 o
  10  10   4       33.61       46.43     21.73 o
  -9  11   4       70.41       92.83     18.41 o
  -8  11   4       48.76       37.58     12.05 o
  -7  11   4       75.46       94.78     11.32 o
  -6  11   4       61.80       67.92     12.57 o
  -5  11   4      369.93      423.56     26.06 o
  -4  11   4      339.88      357.75     18.71 o
  -3  11   4      573.44      531.17     24.26 o
  -2  11   4      305.60      310.16     16.37 o
  -1  11   4      493.49      521.98     22.54 o
   0  11   4     1465.44     1428.48     38.78 o
   1  11   4      460.85      471.71     15.74 o
   2  11   4      333.63      339.16     17.83 o
   3  11   4      605.94      549.90     14.95 o
   4  11   4      311.97      329.47     21.70 o
   5  11   4      355.76      404.43     18.41 o
   6  11   4       60.84       54.29     10.99 o
   7  11   4       84.38      104.09     14.99 o
   8  11   4       53.56       23.37     13.80 o
   9  11   4       64.38       62.34     14.59 o
  -9  12   4       63.27       38.62     23.96 o
  -8  12   4      139.89      165.61     17.97 o
  -7  12   4       24.38       17.14     10.67 o
  -6  12   4      109.05      117.31     15.69 o
  -5  12   4      257.24      270.91     18.33 o
  -4  12   4       60.53       70.58     12.06 o
  -3  12   4       86.48       96.45     14.05 o
  -2  12   4      375.00      415.04     17.97 o
  -1  12   4      494.03      483.80     20.86 o
   0  12   4      206.81      170.32     17.56 o
   1  12   4      505.42      522.06     20.00 o
   2  12   4      321.37      277.71     14.24 o
   3  12   4       83.58       78.93     11.76 o
   4  12   4       71.74       82.57     11.75 o
   5  12   4      275.99      276.99     19.88 o
   6  12   4       99.98      114.41     13.11 o
   7  12   4       19.93       15.45     11.21 o
   8  12   4      134.78      120.75     22.91 o
   9  12   4       72.95       61.10     22.49 o
  -8  13   4      103.26      132.72     23.76 o
  -7  13   4      265.52      310.12     23.93 o
  -6  13   4       71.86       79.81     17.09 o
  -5  13   4       34.40       29.66     11.88 o
  -4  13   4      215.51      223.52     21.52 o
  -3  13   4      127.43      108.89     17.97 o
  -2  13   4       74.24       65.99     14.78 o
  -1  13   4      202.18      222.31     20.81 o
   0  13   4      495.35      452.18     25.78 o
   1  13   4      181.89      161.18     15.60 o
   2  13   4       61.55       53.21      9.51 o
   3  13   4      103.78      116.63     17.58 o
   4  13   4      226.10      240.14     18.54 o
   5  13   4       47.36       41.38     12.69 o
   6  13   4       70.19       95.03     13.24 o
   7  13   4      248.99      292.44     20.41 o
   8  13   4       96.08       91.74     24.67 o
  -8  14   4       69.30       71.84     23.23 o
  -7  14   4       34.59       14.02     14.44 o
  -6  14   4      156.38      178.76     43.02 o
  -5  14   4      130.25      136.61     20.36 o
  -4  14   4       56.32       66.67     18.02 o
  -3  14   4      181.30      203.88     23.68 o
  -2  14   4       67.86       80.69     15.65 o
  -1  14   4       80.69      117.97     28.14 o
   0  14   4      194.17      159.61     26.07 o
   1  14   4       74.39       64.45     12.97 o
   2  14   4       62.77       58.41      9.22 o
   3  14   4      184.99      213.75     11.82 o
   4  14   4       54.26       59.04     12.83 o
   5  14   4      133.54      128.32     18.12 o
   6  14   4      156.98      144.24     21.31 o
   7  14   4       32.47       19.73     15.76 o
   8  14   4       69.40       73.10     22.84 o
  -7  15   4      120.78      142.26     22.26 o
  -6  15   4       35.11       39.84     13.82 o
  -5  15   4       56.82       52.48     12.98 o
  -4  15   4      127.02      113.16     21.76 o
  -3  15   4      240.93      262.31     23.41 o
  -2  15   4       87.68       69.63     16.78 o
  -1  15   4       18.49       10.20     12.78 o
   0  15   4       35.37       21.51     12.33 o
   1  15   4       25.11       29.78     10.70 o
   2  15   4       88.00       82.78     10.84 o
   3  15   4      232.20      221.25     13.66 o
   4  15   4      143.97      183.91     22.81 o
   5  15   4       63.93       56.88     13.62 o
   6  15   4       32.58       16.79     12.26 o
   7  15   4      137.91      104.02     26.44 o
  -6  16   4       34.69       38.44     16.56 o
  -5  16   4       61.98       78.96     22.22 o
  -4  16   4       52.85       41.27     14.27 o
  -3  16   4       99.70       91.02     20.99 o
  -2  16   4      169.23      216.01     17.18 o
  -1  16   4       35.75       31.37     12.07 o
   0  16   4        6.85       13.67      9.75 o
   1  16   4       29.41       29.08     10.76 o
   2  16   4      174.56      195.63     17.36 o
   3  16   4       98.93       90.02     11.03 o
   4  16   4       59.42       64.64     14.65 o
   5  16   4       75.58       57.42     17.82 o
   6  16   4       43.46       12.43     14.72 o
  -5  17   4        2.87      -11.50     13.25 o
  -4  17   4       41.80       28.50     13.84 o
  -3  17   4      115.81       94.38     19.39 o
  -2  17   4       63.58       79.45     22.31 o
  -1  17   4       41.25       49.65     14.93 o
   0  17   4       85.19       72.01     15.02 o
   1  17   4       52.15       72.41     16.98 o
   2  17   4       62.35       85.91     14.24 o
   3  17   4      111.19       94.52     16.76 o
   4  17   4       44.16       22.13     15.66 o
   5  17   4        1.17        5.01     12.11 o
  -3  18   4       40.37       32.33     14.47 o
  -2  18   4      108.04       92.72     16.89 o
  -1  18   4       69.25       35.82     15.24 o
   0  18   4        1.00       -2.37      9.93 o
   1  18   4       64.65       55.30     14.61 o
   2  18   4      108.68       88.95     20.12 o
   3  18   4       39.97       60.42     18.57 o
   1   0   5       34.38       44.30      4.42 o
   2   0   5     5767.05     5003.18     77.30 o
   3   0   5        9.95        9.53      3.16 o
   4   0   5     1101.74     1029.99     18.46 o
   5   0   5     1180.52     1235.91     21.54 o
   6   0   5     1469.78     1394.80     33.10 o
   7   0   5      384.23      401.63     16.21 o
   8   0   5     1595.09     1500.41     36.47 o
   9   0   5       73.96       69.78     10.77 o
  10   0   5       23.82       16.66      7.65 o
  11   0   5       52.29       50.39     12.54 o
 -11   1   5      236.15      254.61     21.66 o
 -10   1   5       43.14       48.40      8.37 o
  -9   1   5      203.42      192.61     16.37 o
  -8   1   5       37.66       21.12      5.73 o
  -7   1   5     1690.00     1799.76     32.18 o
  -6   1   5      261.34      228.51     13.46 o
  -5   1   5       10.84       13.22      4.37 o
  -4   1   5      130.67      129.18      6.52 o
  -3   1   5     5313.91     5493.46     95.63 o
  -2   1   5       51.23       44.10      5.90 o
  -1   1   5     1470.15     1616.60     22.05 o
   0   1   5      525.79      830.26     12.65 o
   1   1   5     1500.07     1623.04     24.32 o
   2   1   5       42.23       46.26      2.73 o
   3   1   5     5159.41     5374.26     80.43 o
   4   1   5      152.40      136.97      6.73 o
   5   1   5        5.96        7.75      6.35 o
   6   1   5      224.28      256.48     14.83 o
   7   1   5     1719.33     1782.87     34.68 o
   8   1   5       44.93       35.62      7.62 o
   9   1   5      222.00      218.44     18.84 o
  10   1   5       38.16       52.43     12.58 o
  11   1   5      278.55      243.34     19.03 o
 -11   2   5       31.78        9.13      9.26 o
 -10   2   5      161.46      168.64     12.72 o
  -9   2   5      193.58      220.43      9.89 o
  -8   2   5     1325.76     1298.26     25.29 o
  -7   2   5      212.93      213.92      7.86 o
  -6   2   5     1391.97     1394.10     28.81 o
  -5   2   5      256.56      278.48      9.15 o
  -4   2   5     1500.06     1590.20     25.61 o
  -3   2   5     1023.49     1073.51     21.99 o
  -2   2   5     4134.58     3591.76     68.22 o
  -1   2   5      756.73      628.71     10.02 o
   0   2   5       66.66       58.63      5.71 o
   1   2   5      798.97      701.88     10.44 o
   2   2   5     3675.04     3217.90     54.33 o
   3   2   5      906.55      897.20     10.68 o
   4   2   5     1527.78     1606.76     27.21 o
   5   2   5      223.84      237.94     19.57 o
   6   2   5     1446.19     1447.78     30.36 o
   7   2   5      226.26      220.47     12.54 o
   8   2   5     1489.39     1469.47     37.14 o
   9   2   5      199.97      245.45     13.70 o
  10   2   5      169.75      188.40     16.50 o
  11   2   5       37.14       19.15     10.81 o
 -11   3   5      209.71      188.63     73.71 o
 -10   3   5       59.73       41.71      9.99 o
  -9   3   5       16.97        9.81      5.80 o
  -8   3   5       49.93       72.24      6.56 o
  -7   3   5     2257.24     2097.97     32.49 o
  -6   3   5      151.70      170.74      6.30 o
  -5   3   5      533.54      483.50     13.38 o
  -4   3   5     1859.24     1989.44     38.83 o
  -3   3   5     8154.65     8736.68    179.90 o
  -2   3   5      395.36      328.64     10.71 o
  -1   3   5     1316.04     1251.54     12.83 o
   0   3   5        7.17       15.78      3.45 o
   1   3   5     1076.91     1053.54     20.25 o
   2   3   5      405.13      343.20     10.37 o
   3   3   5     8255.71     8631.00    174.67 o
   4   3   5     1768.02     1837.50     31.55 o
   5   3   5      589.90      567.20     13.03 o
   6   3   5      145.87      163.61     11.86 o
   7   3   5     2164.02     2051.98     41.73 o
   8   3   5       70.69       77.10     10.69 o
   9   3   5        7.87       10.29     11.82 o
  10   3   5       63.43       62.82     10.98 o
  11   3   5      168.24      237.66     21.94 o
 -11   4   5       52.51       27.50     14.19 o
 -10   4   5      139.08      167.08     22.03 o
  -9   4   5      329.10      358.39     21.77 o
  -8   4   5      621.73      533.75     38.59 o
  -7   4   5       92.62       92.72      8.68 o
  -6   4   5     1526.95     1447.12     20.13 o
  -5   4   5      130.55       96.17      5.58 o
  -4   4   5     1078.98      937.53     14.81 o
  -3   4   5     2658.39     2732.66     42.18 o
  -2   4   5     5429.39     5810.42     71.50 o
  -1   4   5     5842.34     5192.54     70.23 o
   0   4   5     1218.88      833.90     14.59 o
   1   4   5     5705.08     5010.08     90.05 o
   2   4   5     5171.41     5543.51    102.87 o
   3   4   5     2601.52     2678.70     38.18 o
   4   4   5      997.53      873.07     29.34 o
   5   4   5      111.47       73.68      7.92 o
   6   4   5     1648.05     1626.15     34.51 o
   7   4   5      121.72      142.24     10.93 o
   8   4   5      668.33      722.00     20.45 o
   9   4   5      352.21      359.38     18.45 o
  10   4   5      131.98      160.87     24.22 o
  11   4   5       45.34       63.72     18.60 o
 -11   5   5      275.78      288.41     27.26 o
 -10   5   5       37.51       32.17      9.02 o
  -9   5   5       43.22       43.60      8.92 o
  -8   5   5      110.95      135.42      8.89 o
  -7   5   5      953.52     1019.78     21.58 o
  -6   5   5      103.21       96.30      9.40 o
  -5   5   5       85.39       47.81      5.06 o
  -4   5   5      970.82      875.59     14.63 o
  -3   5   5     1641.09     1526.68     23.83 o
  -2   5   5     1761.81     1724.11     23.42 o
  -1   5   5     3212.47     2972.41     71.30 o
   0   5   5      170.41      207.22      9.52 o
   1   5   5     3025.05     2986.51     51.47 o
   2   5   5     1795.78     1762.30     32.57 o
   3   5   5     1699.90     1586.53     24.05 o
   4   5   5      913.86      806.24     15.32 o
   5   5   5       69.95       47.56      7.86 o
   6   5   5      127.11      112.50     11.53 o
   7   5   5      899.74      978.48     27.00 o
   8   5   5      128.66      150.71     16.40 o
   9   5   5       46.52       47.10     12.08 o
  10   5   5       43.11       36.85     11.59 o
  11   5   5      282.09      309.42     23.75 o
 -11   6   5       32.84       28.53     18.54 o
 -10   6   5       91.46       54.83     22.01 o
  -9   6   5      163.04      146.19     10.77 o
  -8   6   5      523.92      527.60     17.82 o
  -7   6   5      193.59      221.68     16.09 o
  -6   6   5      954.22      931.76     27.40 o
  -5   6   5      757.94      776.48     31.59 o
  -4   6   5       78.36      117.72      6.69 o
  -3   6   5      288.89      342.11      9.28 o
  -2   6   5     6009.65     5879.09     94.44 o
  -1   6   5     1929.70     1696.00     25.00 o
   0   6   5      698.29      660.63     12.05 o
   1   6   5     1826.58     1628.32     23.39 o
   2   6   5     5765.58     5723.42    116.54 o
   3   6   5      230.37      304.07     12.20 o
   4   6   5      101.62      111.73     10.78 o
   5   6   5      697.77      697.83     17.75 o
   6   6   5     1015.16      979.85     27.62 o
   7   6   5      218.79      217.33     16.61 o
   8   6   5      567.52      552.50     23.07 o
   9   6   5      155.91      169.15     14.55 o
  10   6   5       97.25       67.33     14.16 o
  11   6   5       34.80       31.05     19.00 o
 -11   7   5      156.68      146.52     24.17 o
 -10   7   5       65.56       60.64     12.99 o
  -9   7   5       57.57       79.61     12.77 o
  -8   7   5      200.66      196.62     12.62 o
  -7   7   5      983.14      913.98     22.42 o
  -6   7   5      211.60      171.10      9.90 o
  -5   7   5      251.56      266.28     16.85 o
  -4   7   5      315.74      349.34     12.17 o
  -3   7   5     4028.73     3885.02     63.34 o
  -2   7   5      348.20      391.59      9.18 o
  -1   7   5     1689.66     1693.80     29.36 o
   0   7   5      984.09      846.48     16.56 o
   1   7   5     1656.93     1631.42     24.78 o
   2   7   5      342.16      373.64      9.74 o
   3   7   5     4229.67     4115.71     68.66 o
   4   7   5      351.45      382.01     13.05 o
   5   7   5      235.49      253.42     13.67 o
   6   7   5      225.01      223.62     14.05 o
   7   7   5      923.45      864.12     24.75 o
   8   7   5      181.88      215.68     16.40 o
   9   7   5       49.68       71.34     12.17 o
  10   7   5       54.43       38.44     16.43 o
  11   7   5      147.86      134.56     28.26 o
 -10   8   5       44.16       59.08     21.59 o
  -9   8   5      147.08      143.02     19.77 o
  -8   8   5      223.20      230.06     10.91 o
  -7   8   5      108.98      121.54     12.29 o
  -6   8   5      488.75      526.26     16.87 o
  -5   8   5      461.72      504.62     18.40 o
  -4   8   5      292.27      335.71     18.53 o
  -3   8   5       34.62       18.78      6.17 o
  -2   8   5     2739.41     2879.07     51.05 o
  -1   8   5      525.00      474.34     12.29 o
   0   8   5      768.88      919.55     19.64 o
   1   8   5      597.25      529.03     15.10 o
   2   8   5     2759.03     2895.45     41.49 o
   3   8   5       48.58       51.47      5.31 o
   4   8   5      237.58      261.37     21.66 o
   5   8   5      547.55      629.13     23.98 o
   6   8   5      462.63      488.91     17.87 o
   7   8   5       99.36       79.21      9.88 o
   8   8   5      228.87      233.68     18.64 o
   9   8   5      140.80      154.59     15.23 o
  10   8   5       45.08       64.55     22.11 o
 -10   9   5       50.93       66.28     24.83 o
  -9   9   5       20.76       10.94     12.18 o
  -8   9   5       76.14       86.28      7.87 o
  -7   9   5      585.81      569.79     21.35 o
  -6   9   5      227.44      238.71     22.42 o
  -5   9   5      263.32      295.13     19.06 o
  -4   9   5      265.17      265.25     18.88 o
  -3   9   5     2101.19     2048.06     45.74 o
  -2   9   5      231.12      207.78     10.58 o
  -1   9   5     2160.82     2124.91     43.79 o
   0   9   5      151.61      171.09      9.02 o
   1   9   5     2091.65     1983.71     37.03 o
   2   9   5      215.62      207.09      8.77 o
   3   9   5     2103.25     2057.99     38.15 o
   4   9   5      295.52      321.72     16.07 o
   5   9   5      258.46      303.03     13.30 o
   6   9   5      264.87      264.58     19.19 o
   7   9   5      584.34      554.12     28.80 o
   8   9   5       70.13       70.65     13.91 o
   9   9   5       16.90       22.69     13.59 o
  10   9   5       48.75       21.39     21.77 o
 -10  10   5       43.29       55.01     18.40 o
  -9  10   5      122.75       88.23     14.68 o
  -8  10   5      153.48      184.64     23.56 o
  -7  10   5       36.39       40.18     10.84 o
  -6  10   5      660.27      636.64     24.83 o
  -5  10   5      269.00      277.00     20.20 o
  -4  10   5      389.71      438.57     16.83 o
  -3  10   5      330.55      277.05     17.65 o
  -2  10   5     1358.59     1348.88     36.66 o
  -1  10   5      197.81      223.77     12.67 o
   0  10   5        9.68        6.48      5.40 o
   1  10   5      155.86      167.07     11.52 o
   2  10   5     1261.87     1270.51     22.22 o
   3  10   5      353.12      346.91     16.94 o
   4  10   5      388.07      385.71     15.63 o
   5  10   5      314.34      304.69     33.66 o
   6  10   5      659.82      615.58     25.30 o
   7  10   5       33.18       65.05     14.17 o
   8  10   5      152.41      154.00     29.79 o
   9  10   5      131.03      134.00     24.20 o
  10  10   5       44.09       30.13     21.95 o
  -9  11   5       16.30       -3.08     15.13 o
  -8  11   5       45.50       45.70     14.53 o
  -7  11   5      482.42      471.42     17.10 o
  -6  11   5      103.80      104.31     15.96 o
  -5  11   5      288.93      243.96     16.75 o
  -4  11   5      305.97      319.65     16.55 o
  -3  11   5      710.99      701.39     26.83 o
  -2  11   5       23.25       24.68      8.65 o
  -1  11   5      277.38      278.03     17.42 o
   0  11   5      747.60      787.22     30.75 o
   1  11   5      254.98      286.28     17.04 o
   2  11   5       26.90       34.48      7.24 o
   3  11   5      676.80      648.75     23.61 o
   4  11   5      301.10      297.60     15.20 o
   5  11   5      301.92      274.19     18.99 o
   6  11   5       89.86       96.46     14.89 o
   7  11   5      454.40      465.37     32.20 o
   8  11   5       42.19       27.99     13.53 o
   9  11   5       13.07       18.77     18.84 o
  -9  12   5        7.78        3.73     16.91 o
  -8  12   5      247.66      201.05     41.06 o
  -7  12   5        9.14       15.41     11.23 o
  -6  12   5      105.90      142.56     21.44 o
  -5  12   5      209.69      209.36     20.07 o
  -4  12   5       46.62       52.98     11.00 o
  -3  12   5      152.99      174.13     18.28 o
  -2  12   5      623.39      587.53     33.05 o
  -1  12   5      241.62      216.53     15.45 o
   0  12   5        0.46        5.80      9.63 o
   1  12   5      271.48      285.52     21.63 o
   2  12   5      655.71      621.61     21.35 o
   3  12   5      166.43      184.34     11.82 o
   4  12   5       37.80       44.69      9.93 o
   5  12   5      200.71      217.17     15.22 o
   6  12   5      112.53      134.81     13.60 o
   7  12   5        6.22       12.88     11.96 o
   8  12   5      235.49      215.94     27.17 o
   9  12   5       10.31       11.95     17.96 o
  -8  13   5        8.72      -11.18     15.43 o
  -7  13   5      142.72      161.43     31.03 o
  -6  13   5       87.62       69.79     17.22 o
  -5  13   5       36.00       70.97     12.43 o
  -4  13   5      489.97      486.19     24.73 o
  -3  13   5      135.73      113.83     18.63 o
  -2  13   5       49.89       61.51     12.14 o
  -1  13   5      321.37      305.14     19.38 o
   0  13   5      219.44      247.10     23.89 o
   1  13   5      333.65      322.49     17.88 o
   2  13   5       46.18       49.09     10.28 o
   3  13   5      145.75      143.26     10.14 o
   4  13   5      488.64      453.39     47.51 o
   5  13   5       38.24       43.89     10.91 o
   6  13   5       87.88       75.21     13.42 o
   7  13   5      138.32      154.26     16.52 o
   8  13   5       15.03       11.26     14.75 o
  -7  14   5       35.14       16.79     15.49 o
  -6  14   5       48.78       36.28     13.66 o
  -5  14   5      174.19      196.55     37.85 o
  -4  14   5       43.35       50.69     15.25 o
  -3  14   5       69.24       51.53     14.52 o
  -2  14   5      205.28      244.06     20.46 o
  -1  14   5      238.52      258.44     25.73 o
   0  14   5      164.91      191.08     27.50 o
   1  14   5      227.78      224.84     17.42 o
   2  14   5      217.23      199.01     21.94 o
   3  14   5       57.95       39.29     10.86 o
   4  14   5       62.81       45.82     11.57 o
   5  14   5      170.88      228.48     39.10 o
   6  14   5       41.79       38.69     14.71 o
   7  14   5       30.38       34.57     18.03 o
  -7  15   5       40.86       45.42     25.85 o
  -6  15   5      115.68      112.43     19.45 o
  -5  15   5        7.26       17.76     14.00 o
  -4  15   5      177.71      160.88     25.61 o
  -3  15   5       86.80       87.33     20.12 o
  -2  15   5       12.20        9.17     10.99 o
  -1  15   5      108.61       91.11     15.61 o
   0  15   5      181.94      261.50     34.61 o
   1  15   5      122.77      140.90     14.88 o
   2  15   5       10.05       15.89      8.96 o
   3  15   5       91.54       98.88     11.94 o
   4  15   5      173.17      146.25     19.18 o
   5  15   5        3.18      -11.12     11.12 o
   6  15   5      110.56      136.96     16.49 o
   7  15   5       45.25       44.71     20.72 o
  -6  16   5       68.46       52.28     21.61 o
  -5  16   5      154.71      156.65     24.81 o
  -4  16   5       35.24       22.85     18.92 o
  -3  16   5       33.96       34.07     14.51 o
  -2  16   5       38.72       17.99     16.22 o
  -1  16   5      147.11      172.29     40.48 o
   0  16   5       79.89       44.09     14.15 o
   1  16   5      170.91      208.51     18.12 o
   2  16   5       47.63       52.88     11.12 o
   3  16   5       38.94       27.37     11.64 o
   4  16   5       39.36       37.52     12.54 o
   5  16   5      151.90      141.12     24.73 o
   6  16   5       61.67       82.40     22.08 o
  -4  17   5      126.10      111.14     16.05 o
  -3  17   5       20.03        7.29     12.49 o
  -2  17   5        7.99       27.22     12.76 o
  -1  17   5        2.19       -6.45     11.78 o
   0  17   5      266.70      302.97     24.00 o
   1  17   5        7.06       23.91     12.68 o
   2  17   5       10.03        7.46     10.91 o
   3  17   5       18.47       -7.41     15.38 o
   4  17   5      131.48      117.83     25.09 o
  -3  18   5       57.62       63.14     17.48 o
  -2  18   5       15.71       52.85     24.29 o
  -1  18   5       99.24       67.43     16.77 o
   0  18   5        0.11       16.28     14.18 o
   1  18   5       96.84       92.81     20.84 o
   2  18   5       16.87        6.56     14.73 o
   3  18   5       55.03       29.63     20.94 o
   0   0   6        1.32        8.81      3.79 o
   1   0   6     1344.52     1260.58     18.48 o
   2   0   6      441.37      497.61     10.06 o
   3   0   6     5864.08     5870.09    104.53 o
   4   0   6      212.51      276.69      9.40 o
   5   0   6      924.62      844.32     19.20 o
   6   0   6      249.83      213.60     25.37 o
   7   0   6       58.81       48.81     11.47 o
   8   0   6        1.72       10.45      7.10 o
   9   0   6      648.59      618.60     20.75 o
  10   0   6       12.16       25.72      9.77 o
  11   0   6      127.71      150.32     17.98 o
 -11   1   6       48.69       33.48     11.03 o
 -10   1   6      300.55      238.28     12.34 o
  -9   1   6       11.58       18.65      8.26 o
  -8   1   6      205.15      250.43     11.68 o
  -7   1   6      152.69      158.38      9.70 o
  -6   1   6     1688.76     1555.69     31.69 o
  -5   1   6      252.35      263.02     13.92 o
  -4   1   6     6087.82     6416.57    126.14 o
  -3   1   6      138.48      117.03     10.57 o
  -1   1   6       32.66       64.85      4.68 o
   0   1   6     3564.83     3148.02     48.69 o
   1   1   6       26.67       61.53      3.32 o
   3   1   6      152.51      146.25      7.10 o
   4   1   6     6162.17     6455.62    106.72 o
   5   1   6      241.92      236.74      9.04 o
   6   1   6     1511.18     1398.68     30.22 o
   7   1   6      162.60      175.05     16.40 o
   8   1   6      188.30      224.98     10.33 o
   9   1   6       12.89       28.27      6.79 o
  10   1   6      296.82      256.71     14.23 o
  11   1   6       49.42       48.11     10.10 o
 -11   2   6       49.31       46.28     12.72 o
 -10   2   6        0.64        0.62      7.11 o
  -9   2   6      988.09      930.25     26.11 o
  -8   2   6       51.83       73.52      8.39 o
  -7   2   6       14.57       22.44      5.22 o
  -6   2   6      286.10      327.61     11.54 o
  -5   2   6     4869.28     5008.23     87.59 o
  -4   2   6       83.80      109.40      7.79 o
  -3   2   6      503.54      409.25     12.98 o
  -2   2   6      818.21      827.24     18.29 o
  -1   2   6     3303.40     3151.72     46.46 o
   0   2   6      116.67      147.25      6.50 o
   1   2   6     3297.97     3042.57     41.54 o
   2   2   6      850.96      853.41     16.79 o
   3   2   6      502.69      406.45     13.72 o
   4   2   6       95.92      116.75      4.26 o
   5   2   6     4572.94     4694.79     77.43 o
   6   2   6      272.67      307.77     16.93 o
   7   2   6       13.10       18.26      9.88 o
   8   2   6       51.66       48.90      9.95 o
   9   2   6      984.31      980.69     43.15 o
  10   2   6        0.36        0.55      7.63 o
  11   2   6       61.28       49.14     11.95 o
 -11   3   6        9.36       21.51      9.96 o
 -10   3   6      292.46      310.00     21.14 o
  -9   3   6       30.89       33.59      5.28 o
  -8   3   6      147.50      123.94     11.76 o
  -7   3   6       35.26       23.55      4.81 o
  -6   3   6      783.38      721.74     16.60 o
  -5   3   6       39.94       42.26      6.22 o
  -4   3   6     2602.40     2630.98     49.40 o
  -3   3   6       72.19       66.31      6.79 o
  -2   3   6      779.67     1061.51     29.16 o
  -1   3   6      300.68      226.54     11.35 o
   0   3   6    11359.89    10276.02    183.82 o
   1   3   6      285.74      224.98      7.81 o
   2   3   6      901.27     1178.62     21.32 o
   3   3   6       70.93       76.34     13.70 o
   4   3   6     2727.57     2561.42     68.59 o
   5   3   6       38.32       36.36      3.91 o
   6   3   6      799.40      736.18     17.94 o
   7   3   6       44.93       25.79      8.94 o
   8   3   6      147.83      113.15     13.99 o
   9   3   6       33.23       45.91      9.02 o
  10   3   6      331.32      336.03     21.81 o
  11   3   6        5.88        3.76     11.79 o
 -11   4   6      100.24       76.10     21.27 o
 -10   4   6        2.08        4.05      9.99 o
  -9   4   6      742.61      665.54     27.57 o
  -8   4   6      183.10      175.86     12.26 o
  -7   4   6       62.94       64.53      5.53 o
  -6   4   6      107.75      115.78      9.07 o
  -5   4   6     2446.08     2253.01     45.90 o
  -4   4   6       34.24       71.12      8.59 o
  -3   4   6      836.11      933.76     22.73 o
  -2   4   6     1363.51     1600.31     26.62 o
  -1   4   6     8474.90     8863.25    137.94 o
   1   4   6     8277.56     8587.92    175.59 o
   2   4   6     1405.25     1691.84     34.06 o
   3   4   6      847.21      946.91     20.88 o
   4   4   6       27.74       49.22     10.23 o
   5   4   6     2617.20     2436.72     45.93 o
   6   4   6      116.95      128.69      8.16 o
   7   4   6       62.75       66.54      8.29 o
   8   4   6      157.86      206.75     32.41 o
   9   4   6      794.46      740.40     29.69 o
  10   4   6        1.24       -4.29      7.27 o
  11   4   6       91.80      100.03     22.11 o
 -11   5   6       39.55       42.51     15.21 o
 -10   5   6      307.41      306.61     17.25 o
  -9   5   6       55.24       64.04      9.96 o
  -8   5   6      264.46      288.78     20.69 o
  -7   5   6       84.68       74.67     11.00 o
  -6   5   6      767.09      766.32     38.96 o
  -5   5   6      284.82      279.08     14.18 o
  -4   5   6     3255.82     2684.88    132.55 o
  -3   5   6      668.11      623.43     13.98 o
  -2   5   6     2856.05     2867.96     35.56 o
  -1   5   6      394.18      466.80      8.23 o
   0   5   6     8626.50     8750.02    179.40 o
   1   5   6      419.48      467.66     14.82 o
   2   5   6     2921.96     2912.93     56.02 o
   3   5   6      575.25      538.67     20.00 o
   4   5   6     3431.09     2986.43     66.88 o
   5   5   6      288.48      265.18     19.52 o
   6   5   6      822.48      940.08     21.15 o
   7   5   6       77.72       71.57     10.82 o
   8   5   6      246.22      280.87     20.10 o
   9   5   6       46.80       69.67     13.50 o
  10   5   6      265.77      310.00     22.51 o
  11   5   6       33.00       48.65     21.58 o
 -11   6   6       19.87       14.23     13.25 o
 -10   6   6       64.79       56.93     10.57 o
  -9   6   6      570.02      541.82     20.80 o
  -8   6   6      136.03      119.57     20.49 o
  -7   6   6      118.03      123.14      9.57 o
  -6   6   6       70.63       92.90      9.86 o
  -5   6   6     2401.30     2376.48     35.99 o
  -4   6   6        5.90        4.14      2.52 o
  -3   6   6      446.70      413.72      8.96 o
  -2   6   6     1887.19     1880.93     29.90 o
  -1   6   6     3004.50     3015.92     40.22 o
   0   6   6        0.11        8.43      3.90 o
   1   6   6     2917.80     2987.70     57.26 o
   2   6   6     1826.97     1836.38     39.42 o
   3   6   6      462.75      475.87     17.55 o
   4   6   6        4.05        6.00      2.42 o
   5   6   6     2577.11     2531.65     56.43 o
   6   6   6       78.31       89.17      9.77 o
   7   6   6      121.19      108.61     11.17 o
   8   6   6      163.06      145.18     13.47 o
   9   6   6      577.74      543.53     27.26 o
  10   6   6       70.79       54.88     24.79 o
  11   6   6       13.51        1.59     23.83 o
 -10   7   6      303.74      380.44     45.63 o
  -9   7   6        8.78        5.45     12.01 o
  -8   7   6      564.04      552.36     19.87 o
  -7   7   6      144.97      194.41     10.48 o
  -6   7   6      903.91      865.62     24.37 o
  -5   7   6       86.02      120.62     12.15 o
  -4   7   6     1318.74     1320.70     24.98 o
  -3   7   6      482.11      581.69     11.12 o
  -2   7   6      546.27      543.93     12.57 o
  -1   7   6      213.64      141.77     14.31 o
   0   7   6     4971.75     5259.65     83.91 o
   1   7   6      235.24      155.98     10.95 o
   2   7   6      536.70      520.69     30.17 o
   3   7   6      408.70      534.00     21.37 o
   4   7   6     1352.73     1331.21     26.44 o
   5   7   6       76.56      111.26      6.09 o
   6   7   6      911.40      906.42     26.77 o
   7   7   6      139.90      149.83     12.09 o
   8   7   6      540.22      537.69     25.47 o
   9   7   6        7.81       21.73      8.49 o
  10   7   6      281.80      237.02     64.98 o
 -10   8   6        6.09       27.89     14.14 o
  -9   8   6      471.19      491.10     18.25 o
  -8   8   6      221.52      214.95     13.40 o
  -7   8   6       83.21       78.72      9.54 o
  -6   8   6      173.37      185.74     15.01 o
  -5   8   6     1252.61     1217.68     31.26 o
  -4   8   6      359.00      367.90     12.97 o
  -3   8   6      603.57      593.16     16.44 o
  -2   8   6      559.65      525.32     17.78 o
  -1   8   6      901.95      971.58     20.84 o
   0   8   6      369.45      411.35     16.81 o
   1   8   6      777.52      823.77     17.22 o
   2   8   6      612.43      588.61     17.61 o
   3   8   6      545.22      554.90     25.52 o
   4   8   6      312.58      320.69     12.91 o
   5   8   6     1268.25     1188.23     35.79 o
   6   8   6      193.16      215.14     14.67 o
   7   8   6       84.60       56.23     10.77 o
   8   8   6      205.35      183.39     12.51 o
   9   8   6      481.22      509.17     55.62 o
  10   8   6        5.36      -17.19     21.06 o
 -10   9   6      290.11      241.39     68.45 o
  -9   9   6       28.52       42.58     15.97 o
  -8   9   6      214.45      254.35     17.33 o
  -7   9   6      444.13      454.74     19.88 o
  -6   9   6      201.95      226.44     19.90 o
  -5   9   6      119.04      100.99      8.95 o
  -4   9   6     1202.81     1244.90     29.55 o
  -3   9   6      514.96      541.92     15.06 o
  -2   9   6      130.23      154.25      9.21 o
  -1   9   6      513.28      519.06     16.16 o
   0   9   6     1522.74     1506.96     30.85 o
   1   9   6      528.77      554.27     17.38 o
   2   9   6      132.49      159.01     11.75 o
   3   9   6      561.24      592.70     24.91 o
   4   9   6     1176.93     1226.02     24.49 o
   5   9   6      119.06      103.40      8.34 o
   6   9   6      155.41      184.82     14.64 o
   7   9   6      386.09      385.75     16.66 o
   8   9   6      192.04      247.47     20.27 o
   9   9   6       28.32       18.73     19.65 o
  10   9   6      296.97      253.37     40.25 o
  -9  10   6      283.58      323.58     53.94 o
  -8  10   6      166.88      142.03     16.31 o
  -7  10   6       10.89        9.73      7.89 o
  -6  10   6      146.88      193.64     16.49 o
  -5  10   6      425.46      528.54     23.79 o
  -4  10   6      145.51      160.33     11.35 o
  -3  10   6      161.50      134.62     11.61 o
  -2  10   6      511.48      565.95     24.74 o
  -1  10   6      587.08      543.77     20.15 o
   0  10   6       34.53       86.30     17.72 o
   1  10   6      626.37      634.12     15.80 o
   2  10   6      564.23      587.05     19.58 o
   3  10   6      167.41      156.43     13.61 o
   4  10   6      120.34      137.15      9.29 o
   5  10   6      360.27      410.27     19.08 o
   6  10   6      167.45      167.15     10.81 o
   7  10   6       10.82        4.22      6.55 o
   8  10   6      152.82      172.05     22.39 o
   9  10   6      276.15      353.37     34.75 o
  -9  11   6       10.90       36.31     20.19 o
  -8  11   6      216.32      271.85     30.86 o
  -7  11   6      423.65      380.72     17.75 o
  -6  11   6      214.31      241.71     23.07 o
  -5  11   6        6.51        2.19      9.20 o
  -4  11   6      520.02      519.78     24.43 o
  -3  11   6      528.93      569.91     25.73 o
  -2  11   6       75.03       91.71     11.40 o
  -1  11   6        2.58        0.57      6.23 o
   0  11   6      761.20      783.02     21.36 o
   1  11   6        6.53       -6.84      6.84 o
   2  11   6       83.97      111.22     14.10 o
   3  11   6      536.10      511.35     22.05 o
   4  11   6      548.99      524.89     20.75 o
   5  11   6        4.19       -7.88      7.88 o
   6  11   6      195.67      219.25     13.87 o
   7  11   6      441.25      401.07     43.25 o
   8  11   6      232.78      294.54     29.32 o
   9  11   6       11.36       15.58     19.29 o
  -8  12   6      190.18      253.48     33.57 o
  -7  12   6        6.69        5.67      8.41 o
  -6  12   6       58.87       58.71     18.64 o
  -5  12   6      244.49      287.27     18.49 o
  -4  12   6       81.29       62.04     11.27 o
  -3  12   6       23.97       29.62     12.39 o
  -2  12   6      499.03      542.15     21.90 o
  -1  12   6      489.32      508.84     23.64 o
   0  12   6        7.43        6.41      7.77 o
   1  12   6      479.67      441.80     23.02 o
   2  12   6      412.77      463.05     20.53 o
   3  12   6       12.99       19.85     11.31 o
   4  12   6       86.49       98.52     12.61 o
   5  12   6      251.77      299.72     30.89 o
   6  12   6       67.81       81.54     10.53 o
   7  12   6        6.79       26.57     17.05 o
   8  12   6      204.43      254.25     36.12 o
  -8  13   6       24.74       25.63     24.76 o
  -7  13   6      108.57      108.54     25.72 o
  -6  13   6       53.30       45.08     15.43 o
  -5  13   6       15.04       14.15     10.84 o
  -4  13   6      147.12      178.01     18.42 o
  -3  13   6      230.84      200.20     19.79 o
  -2  13   6       70.71      101.35     19.92 o
  -1  13   6      157.56      155.87     14.84 o
   0  13   6      305.35      304.58     20.28 o
   1  13   6      151.03      168.67     16.83 o
   2  13   6       60.96       59.53     12.11 o
   3  13   6      195.57      195.06     20.59 o
   4  13   6      143.08      128.62     15.02 o
   5  13   6       11.13        1.52      7.73 o
   6  13   6       51.03       56.38     13.49 o
   7  13   6      120.91      111.02     22.57 o
   8  13   6       30.50       63.10     21.77 o
  -7  14   6        0.95       25.85     18.79 o
  -6  14   6       48.45       40.61     19.03 o
  -5  14   6      141.20      143.35     16.70 o
  -4  14   6      103.58      104.28     15.75 o
  -3  14   6       32.82       45.42     15.84 o
  -2  14   6      296.34      280.62     26.89 o
  -1  14   6      208.25      189.61     20.94 o
   0  14   6       22.55       32.44     13.85 o
   1  14   6      173.02      176.39     19.93 o
   2  14   6      275.56      264.19     32.27 o
   3  14   6       40.11       31.14     19.71 o
   4  14   6      105.37      123.16     24.14 o
   5  14   6      132.64      169.07     21.25 o
   6  14   6       44.87       57.42     20.68 o
   7  14   6        1.13       -2.19     20.01 o
  -6  15   6       22.15       31.53     24.36 o
  -5  15   6        0.64        8.53     11.73 o
  -4  15   6       94.29       90.41     17.05 o
  -3  15   6      295.98      257.71     21.91 o
  -2  15   6       11.85       13.95     10.57 o
  -1  15   6       76.96       51.84     14.02 o
   0  15   6       81.06      105.05     20.75 o
   1  15   6       79.50       87.65     15.32 o
   2  15   6       10.24       -3.39      8.15 o
   3  15   6      296.62      292.86     26.52 o
   4  15   6       96.30       81.60     26.94 o
   5  15   6        0.20        7.69     14.88 o
   6  15   6       20.20       30.49     20.61 o
  -5  16   6       76.52       51.30     17.81 o
  -4  16   6       35.20       48.84     15.09 o
  -3  16   6       60.58       32.84     16.94 o
  -2  16   6      222.95      274.04     23.48 o
  -1  16   6       31.72       43.83     16.71 o
   0  16   6        1.87        6.39     10.74 o
   1  16   6       37.24       33.41     13.47 o
   2  16   6      240.30      216.04     25.27 o
   3  16   6       60.83       34.30     15.44 o
   4  16   6       39.31       38.84     19.37 o
   5  16   6       77.62       58.99     22.44 o
  -4  17   6       21.52        8.21     22.78 o
  -3  17   6      144.99      123.28     21.01 o
  -2  17   6        8.62       33.29     14.55 o
  -1  17   6       60.23       19.79     14.27 o
   0  17   6       98.49      102.66     21.45 o
   1  17   6       69.50       39.57     13.80 o
   2  17   6       10.11       22.02     13.25 o
   3  17   6      154.50      102.91     21.33 o
   4  17   6       21.41       10.29     19.24 o
  -2  18   6      105.93       90.39     17.28 o
  -1  18   6       16.81       40.19     13.92 o
   0  18   6        0.99       -0.17     10.62 o
   1  18   6       17.34        0.64     12.81 o
   2  18   6      118.17       77.38     16.79 o
   1   0   7      317.23      368.41      8.45 o
   2   0   7     6844.22     6885.99    123.42 o
   3   0   7      864.44     1049.39     18.78 o
   4   0   7      779.56      739.12     15.89 o
   5   0   7        0.72       -1.46      3.30 o
   6   0   7     3952.64     4191.36     78.06 o
   7   0   7      185.42      209.47     11.30 o
   8   0   7     1315.98     1319.51     27.78 o
   9   0   7       11.85       25.67      7.31 o
  10   0   7      211.36      233.75     20.12 o
  11   0   7       54.56       35.95      9.23 o
 -11   1   7      162.97      188.37     16.49 o
 -10   1   7       72.54       69.16      8.85 o
  -9   1   7       91.98       95.74      9.40 o
  -8   1   7       71.03       50.03     10.69 o
  -7   1   7     2250.71     2215.28     45.21 o
  -6   1   7      106.35      118.40      9.91 o
  -5   1   7      274.54      295.37     21.77 o
  -4   1   7      408.98      347.39     11.32 o
  -3   1   7     3980.50     3857.02     86.80 o
  -2   1   7      539.01      584.43     16.58 o
  -1   1   7     2146.27     1744.62     27.38 o
   0   1   7      181.45      258.92      7.39 o
   1   1   7     2034.09     1677.89     27.09 o
   2   1   7      448.12      489.59      9.29 o
   3   1   7     4238.24     4088.24     62.67 o
   4   1   7      389.17      338.18      7.64 o
   5   1   7      231.28      244.70      7.55 o
   6   1   7       71.61       88.22      5.94 o
   7   1   7     2277.44     2212.13     43.54 o
   8   1   7       95.84      106.44      8.84 o
   9   1   7       86.81       85.96      9.59 o
  10   1   7       79.34       83.94     10.76 o
  11   1   7      166.79      145.82     18.41 o
 -11   2   7       51.27       69.16     14.18 o
 -10   2   7      109.13       82.26     14.50 o
  -9   2   7       26.12       21.00      8.19 o
  -8   2   7     1445.39     1299.63     27.18 o
  -7   2   7      120.15       76.20     10.26 o
  -6   2   7     1361.27     1347.60     28.09 o
  -5   2   7      158.04      189.20      9.25 o
  -4   2   7     1006.97     1003.47     24.70 o
  -3   2   7      146.48      183.25      9.76 o
  -2   2   7     4899.13     4415.28    138.05 o
  -1   2   7       40.00       41.72      4.09 o
   0   2   7      309.29      249.26      7.53 o
   1   2   7       18.70       26.43      3.26 o
   2   2   7     4740.95     4398.02     64.04 o
   3   2   7      127.17      163.74     13.19 o
   4   2   7     1156.34     1091.04     35.69 o
   5   2   7      177.80      193.25      6.81 o
   6   2   7     1351.13     1354.24     25.94 o
   7   2   7      109.58       89.15     10.89 o
   8   2   7     1481.01     1392.10     27.09 o
   9   2   7       19.54       26.97      7.10 o
  10   2   7      135.12      113.67     14.35 o
  11   2   7       59.02       72.47     15.65 o
 -11   3   7      225.46      180.70     29.30 o
 -10   3   7       13.48       21.64     10.49 o
  -9   3   7       74.73       66.52     10.54 o
  -8   3   7      425.67      368.86     21.85 o
  -7   3   7      876.82      867.33     22.40 o
  -6   3   7      144.34      169.51     14.20 o
  -5   3   7      467.95      410.26     16.12 o
  -4   3   7      410.51      406.58     17.45 o
  -3   3   7     4702.02     4401.68    105.15 o
  -2   3   7     1655.60     1595.44     36.79 o
  -1   3   7      772.29      716.64     12.81 o
   0   3   7       29.47       32.59      4.12 o
   1   3   7      879.78      856.19     13.58 o
   2   3   7     1715.72     1678.13     33.98 o
   3   3   7     4829.83     4409.57     88.75 o
   4   3   7      412.72      409.21     18.88 o
   5   3   7      430.89      355.12      8.49 o
   6   3   7      182.32      174.22     11.20 o
   7   3   7      728.38      712.49     20.98 o
   8   3   7      391.88      349.26     14.39 o
   9   3   7       79.73       58.86      8.37 o
  10   3   7        9.64       16.32      9.57 o
  11   3   7      226.14      223.74     25.85 o
 -11   4   7       30.99       13.00     12.90 o
 -10   4   7       89.39       78.24     12.28 o
  -9   4   7      145.90      114.33     28.45 o
  -8   4   7      436.05      427.17     14.38 o
  -7   4   7       32.48       34.77      6.88 o
  -6   4   7      973.55     1013.18     21.00 o
  -5   4   7      187.28      195.97     10.73 o
  -4   4   7      982.58      886.88     23.18 o
  -3   4   7      485.69      413.02     22.77 o
  -2   4   7     3236.01     3151.90     55.00 o
  -1   4   7      864.19     1011.63     15.49 o
   1   4   7      898.90     1077.92     20.82 o
   2   4   7     3206.92     3171.76     63.55 o
   3   4   7      597.34      556.59     16.40 o
   4   4   7     1050.03      944.75     33.14 o
   5   4   7      160.42      191.72     17.99 o
   6   4   7      867.45      834.52     12.81 o
   7   4   7       41.18       45.27      4.88 o
   8   4   7      519.77      492.68     19.14 o
   9   4   7      147.40      174.44      9.87 o
  10   4   7       79.99       77.13     18.31 o
  11   4   7       34.61       71.84     18.17 o
 -11   5   7      199.96      243.31     28.65 o
 -10   5   7       82.11       99.72     12.66 o
  -9   5   7       12.94       10.41     10.05 o
  -8   5   7       64.42       66.79     11.67 o
  -7   5   7     1196.22     1014.94     39.17 o
  -6   5   7       72.39       95.07     11.35 o
  -5   5   7       88.87      107.60      7.70 o
  -4   5   7       45.63       70.76      7.63 o
  -3   5   7     3928.49     3655.87     64.04 o
  -2   5   7     1394.90     1445.67     18.10 o
  -1   5   7     2593.69     2911.03     41.68 o
   0   5   7      145.23      155.00      7.43 o
   1   5   7     2642.96     2992.70     58.66 o
   2   5   7     1515.35     1597.48     33.23 o
   3   5   7     4308.07     4039.97     81.24 o
   4   5   7       73.40       87.15      9.36 o
   5   5   7       68.76       79.81     15.79 o
   6   5   7       90.46       97.69      4.50 o
   7   5   7     1122.26     1079.68     29.43 o
   8   5   7       67.22       85.35      7.90 o
   9   5   7       15.45       10.32      9.23 o
  10   5   7       96.42      105.76     19.76 o
  11   5   7      184.03      200.92     30.23 o
 -10   6   7       43.57       40.62     10.52 o
  -9   6   7      104.94       98.43     12.59 o
  -8   6   7      233.05      244.75     16.51 o
  -7   6   7      449.60      472.86     17.83 o
  -6   6   7      348.49      265.42     27.86 o
  -5   6   7      112.61      115.94      5.34 o
  -4   6   7      454.42      453.90     15.29 o
  -3   6   7      701.50      518.25     20.13 o
  -2   6   7     1742.29     1662.23     22.98 o
  -1   6   7     2064.63     2212.11     31.56 o
   0   6   7      201.36      182.71      8.73 o
   1   6   7     2156.86     2283.05     42.76 o
   2   6   7     1753.10     1689.68     37.27 o
   3   6   7      799.25      630.08     31.61 o
   4   6   7      494.10      517.69     36.48 o
   5   6   7       88.21      108.45     15.46 o
   6   6   7      374.17      305.07      8.94 o
   7   6   7      458.42      455.20     15.45 o
   8   6   7      264.85      274.29     32.27 o
   9   6   7       93.01      108.13     20.34 o
  10   6   7       41.06       26.48     16.37 o
 -10   7   7       42.38       41.46     22.82 o
  -9   7   7       31.68       33.71     10.99 o
  -8   7   7       43.80       63.22     10.14 o
  -7   7   7      631.46      619.16     21.46 o
  -6   7   7      305.32      285.90     16.88 o
  -5   7   7      264.69      292.52     18.31 o
  -4   7   7       17.50       27.98      8.76 o
  -3   7   7     3014.26     2900.99     42.69 o
  -2   7   7      564.54      574.71     12.73 o
  -1   7   7      291.09      313.54     11.84 o
   0   7   7     1064.46      961.63     19.74 o
   1   7   7      360.83      373.52     18.87 o
   2   7   7      584.11      624.85     20.97 o
   3   7   7     3162.92     3083.79     68.29 o
   4   7   7       27.43       54.45     10.24 o
   5   7   7      252.66      312.07     25.06 o
   6   7   7      258.54      261.06     15.56 o
   7   7   7      599.11      616.88     19.92 o
   8   7   7       37.30       60.02     10.97 o
   9   7   7       33.82       61.30     17.21 o
  10   7   7       34.04       42.66     23.29 o
 -10   8   7       24.79       30.23     15.75 o
  -9   8   7       80.31       81.31     14.92 o
  -8   8   7      337.94      375.16     22.76 o
  -7   8   7       76.13       77.89      8.49 o
  -6   8   7      234.98      175.67     18.10 o
  -5   8   7      266.16      248.32     31.44 o
  -4   8   7       18.38       16.07      4.52 o
  -3   8   7      286.19      262.29     10.52 o
  -2   8   7     2061.89     2017.42     30.12 o
  -1   8   7      781.03      724.22     13.82 o
   0   8   7       30.77       42.77      5.75 o
   1   8   7      782.53      744.70     19.02 o
   2   8   7     2068.40     2016.97     43.16 o
   3   8   7      277.34      268.82     17.08 o
   4   8   7       19.39        6.64      9.72 o
   5   8   7      260.21      300.86     24.94 o
   6   8   7      234.85      189.29      9.47 o
   7   8   7       66.97       65.71      6.02 o
   8   8   7      347.93      378.93     28.59 o
   9   8   7       93.19      106.61     20.08 o
  10   8   7       29.19       13.89     21.57 o
  -9   9   7       47.19       45.77     17.21 o
  -8   9   7      103.82      106.23     13.96 o
  -7   9   7      502.62      533.43     21.03 o
  -6   9   7      137.03      147.96     28.69 o
  -5   9   7       27.05       14.15      7.68 o
  -4   9   7      453.49      467.00     14.10 o
  -3   9   7      423.53      416.36     14.82 o
  -2   9   7      316.21      339.76     10.94 o
  -1   9   7     1314.84     1354.12     27.40 o
   0   9   7      172.02      176.80      9.08 o
   1   9   7     1406.82     1445.58     33.65 o
   2   9   7      322.69      328.57     14.39 o
   3   9   7      503.94      468.53     18.00 o
   4   9   7      404.14      411.24     24.02 o
   5   9   7       37.54       39.84      9.52 o
   6   9   7      122.56      140.13     10.37 o
   7   9   7      527.13      547.48     36.48 o
   8   9   7      102.97      107.95     20.55 o
   9   9   7       38.22       14.34     22.56 o
  10   9   7       43.35       57.86     28.38 o
  -9  10   7       51.73       33.83     19.86 o
  -8  10   7      156.77      163.96     14.26 o
  -7  10   7       99.38       73.95      7.48 o
  -6  10   7      257.88      294.16     29.41 o
  -5  10   7      258.78      290.92     22.77 o
  -4  10   7       92.09      127.87     10.35 o
  -3  10   7      364.41      358.80     11.29 o
  -2  10   7      977.95      989.54     24.32 o
  -1  10   7      124.34      131.11     12.99 o
   0  10   7       42.48       42.70      6.61 o
   1  10   7      103.16      125.82      9.89 o
   2  10   7      927.20      957.21     28.32 o
   3  10   7      334.97      303.46     19.52 o
   4  10   7       92.66       92.49     12.99 o
   5  10   7      222.78      245.01     14.28 o
   6  10   7      254.27      287.85     13.44 o
   7  10   7      105.02      108.94     18.32 o
   8  10   7      156.78      130.23     51.54 o
   9  10   7       63.71       94.48     26.32 o
  -9  11   7       24.92       13.84     18.55 o
  -8  11   7       72.40       54.50     19.48 o
  -7  11   7      182.89      206.18     17.66 o
  -6  11   7      235.54      224.65     13.55 o
  -5  11   7       40.93       41.38     12.34 o
  -4  11   7      591.88      580.53     33.05 o
  -3  11   7      624.52      697.97     24.22 o
  -2  11   7      171.02      204.14     12.92 o
  -1  11   7      150.07      157.00     11.74 o
   0  11   7       86.99       58.08      7.51 o
   1  11   7      161.25      160.05     11.84 o
   2  11   7      160.86      208.91     15.25 o
   3  11   7      599.80      656.66     26.51 o
   4  11   7      533.34      592.60     24.84 o
   5  11   7       55.86       44.82     16.56 o
   6  11   7      231.32      246.53     15.59 o
   7  11   7      169.71      227.37     34.24 o
   8  11   7       73.54       98.32     20.86 o
   9  11   7       22.19       16.64     18.87 o
  -8  12   7       50.18       60.04     21.11 o
  -7  12   7       97.79      131.36     18.28 o
  -6  12   7      133.28       99.51     14.60 o
  -5  12   7      474.04      439.08     20.97 o
  -4  12   7       50.05       50.83     14.65 o
  -3  12   7       94.58       94.74     17.47 o
  -2  12   7      878.39      975.95     30.92 o
  -1  12   7      239.59      261.80     22.56 o
   0  12   7       63.93       71.40      9.65 o
   1  12   7      236.91      230.99     16.09 o
   2  12   7      854.33      928.49     29.40 o
   3  12   7       76.99       94.22     13.19 o
   4  12   7       35.38       36.18     13.08 o
   5  12   7      469.82      419.52     33.13 o
   6  12   7      124.41      134.70     45.30 o
   7  12   7       96.64      138.55     24.95 o
   8  12   7       36.60       46.19     20.49 o
  -8  13   7       54.34       66.15     29.30 o
  -7  13   7      161.90      154.90     32.29 o
  -6  13   7      197.46      279.85     49.48 o
  -5  13   7        5.29       -0.22     12.22 o
  -4  13   7      442.88      385.35     27.36 o
  -3  13   7      437.29      444.22     34.05 o
  -2  13   7       34.85       29.69     11.34 o
  -1  13   7      184.63      232.62     17.41 o
   0  13   7      383.82      477.54     27.62 o
   1  13   7      159.88      179.23     18.47 o
   2  13   7       30.82       49.23     15.72 o
   3  13   7      415.41      439.71     29.55 o
   4  13   7      450.64      384.32     27.13 o
   5  13   7        6.60       24.57     13.75 o
   6  13   7      193.52      239.71     29.67 o
   7  13   7      157.58      153.30     35.85 o
   8  13   7       55.03       39.82     28.51 o
  -7  14   7       34.24       24.61     21.27 o
  -6  14   7       73.43       41.63     25.93 o
  -5  14   7       50.27       45.41     13.58 o
  -4  14   7      135.18      181.58     24.34 o
  -3  14   7      164.27      152.22     28.62 o
  -2  14   7      175.98      201.56     26.78 o
  -1  14   7      353.00      364.30     27.01 o
   0  14   7      130.11      136.60     25.27 o
   1  14   7      398.39      391.91     19.94 o
   2  14   7      168.52      224.56     27.01 o
   3  14   7      162.17      184.78     22.39 o
   4  14   7      129.93      166.89     24.19 o
   5  14   7       57.42       41.59     21.27 o
   6  14   7       78.75       64.43     24.50 o
   7  14   7       41.31       31.98     18.76 o
  -6  15   7       29.51       46.31     27.07 o
  -5  15   7        8.25       11.34     16.53 o
  -4  15   7      225.07      243.73     43.44 o
  -3  15   7       37.29       40.45     16.73 o
  -2  15   7       24.48       27.88     11.80 o
  -1  15   7      113.54      113.26     17.30 o
   0  15   7      398.60      386.69     32.37 o
   1  15   7      110.64      107.01     14.09 o
   2  15   7       20.30       -4.40      9.34 o
   3  15   7       29.64       33.90     19.19 o
   4  15   7      232.79      282.20     30.11 o
   5  15   7        5.40       -9.52     14.14 o
   6  15   7       34.68       11.74     19.68 o
  -5  16   7      104.15       63.06     35.99 o
  -4  16   7        5.17      -10.01     13.73 o
  -3  16   7       34.24       54.33     17.26 o
  -2  16   7       67.26       86.09     15.64 o
  -1  16   7      157.48      159.64     19.11 o
   0  16   7        2.12        6.32     10.33 o
   1  16   7      151.55      173.86     25.11 o
   2  16   7       60.09       53.87     13.46 o
   3  16   7       30.49       45.53     22.51 o
   4  16   7        9.34      -15.28     15.28 o
   5  16   7      117.34      106.87     23.27 o
  -3  17   7       10.86       -3.25     12.64 o
  -2  17   7       11.58      -11.97     15.37 o
  -1  17   7       25.48       17.27     13.64 o
   0  17   7       83.66       69.46     18.20 o
   1  17   7       22.27       19.55     11.64 o
   2  17   7       14.04       16.01      9.94 o
   3  17   7       13.69       22.49     14.46 o
  -1  18   7       30.87       40.46     26.47 o
   0  18   7       21.32       10.15     13.12 o
   1  18   7       34.79       18.26     24.16 o
   0   0   8     8755.94     7959.63    210.14 o
   2   0   8      117.35      171.63      8.09 o
   3   0   8     4105.07     3674.83     54.39 o
   4   0   8       57.81       86.90     15.43 o
   5   0   8     2798.04     2964.71     51.40 o
   6   0   8       61.81       85.71     15.61 o
   7   0   8      608.81      615.08     16.03 o
   8   0   8      174.42      199.34     16.84 o
   9   0   8      692.75      655.93     24.65 o
  10   0   8      108.92       92.85     11.71 o
  11   0   8      114.75       98.60     22.54 o
 -11   1   8       29.79       33.94     13.64 o
 -10   1   8      241.51      246.73     21.00 o
  -9   1   8      161.75      164.50     16.19 o
  -8   1   8      170.23      162.80     13.01 o
  -7   1   8       76.49       79.62     10.78 o
  -6   1   8      576.24      640.74     18.84 o
  -5   1   8      403.82      432.98     13.16 o
  -4   1   8     3907.07     3920.31     78.25 o
  -3   1   8      858.20      803.57     27.78 o
  -2   1   8      171.67      131.78      7.01 o
  -1   1   8     1974.94     1739.44     26.80 o
   0   1   8     2817.10     2713.10     42.10 o
   1   1   8     2111.91     1838.61     29.24 o
   2   1   8      183.25      146.94     10.30 o
   3   1   8      845.06      771.09     12.77 o
   4   1   8     4102.23     4128.78     61.13 o
   5   1   8      417.85      450.25     10.17 o
   6   1   8      582.05      619.89     17.65 o
   7   1   8       82.32       78.53      7.59 o
   8   1   8      157.79      147.89     21.45 o
   9   1   8      158.16      166.96     25.35 o
  10   1   8      227.35      234.12     13.64 o
  11   1   8       30.16       29.15     13.11 o
 -11   2   8       25.52       36.56     14.68 o
 -10   2   8      137.93      147.17     15.26 o
  -9   2   8      334.71      334.51     13.33 o
  -8   2   8      365.21      353.50     14.28 o
  -7   2   8        7.36       15.13      6.12 o
  -6   2   8       18.86       16.33      7.00 o
  -5   2   8     3136.19     3171.72     65.19 o
  -4   2   8     1158.21     1313.97     30.21 o
  -3   2   8     2055.15     2075.55     52.47 o
  -2   2   8     1577.96     1457.82     22.85 o
  -1   2   8     2425.17     2492.34     39.42 o
   1   2   8     2628.26     2783.20     39.98 o
   2   2   8     1664.67     1551.51     23.04 o
   3   2   8     2081.79     2088.27     38.78 o
   4   2   8     1069.23     1150.23     39.09 o
   5   2   8     3349.51     3344.67     67.75 o
   6   2   8       23.15       29.24      6.09 o
   7   2   8       10.42        8.40      3.81 o
   8   2   8      354.20      348.81     13.99 o
   9   2   8      293.93      334.93     17.80 o
  10   2   8      132.47      145.74     20.32 o
  11   2   8       22.51       18.40     19.63 o
 -11   3   8       19.99       12.44     10.23 o
 -10   3   8      227.13      237.68     16.63 o
  -9   3   8      229.59      180.77     18.10 o
  -8   3   8      284.76      334.09     16.12 o
  -7   3   8       49.26       64.70     10.05 o
  -6   3   8      456.55      483.08     16.06 o
  -5   3   8      701.52      713.56     23.00 o
  -4   3   8     2701.64     2723.44     67.46 o
  -3   3   8      260.59      169.23     12.74 o
  -2   3   8      480.03      451.01     14.98 o
  -1   3   8     1309.95     1122.42     21.11 o
   0   3   8     5401.78     5955.25     99.13 o
   1   3   8     1460.95     1275.92     18.41 o
   2   3   8      472.45      441.26     19.07 o
   3   3   8      190.80      119.90      8.82 o
   4   3   8     2839.18     2844.43     84.22 o
   5   3   8      745.48      700.50     28.81 o
   6   3   8      480.52      435.12      6.83 o
   7   3   8       54.88       74.57      4.95 o
   8   3   8      293.01      343.12     16.46 o
   9   3   8      259.37      225.11     11.99 o
  10   3   8      188.47      152.05     20.97 o
  11   3   8       23.90       20.51     14.32 o
 -11   4   8       23.41       14.83     15.02 o
 -10   4   8      130.02      123.65     16.65 o
  -9   4   8      481.49      494.89     25.81 o
  -8   4   8      239.98      203.49     16.92 o
  -7   4   8       86.05       77.88      9.56 o
  -6   4   8      166.44      160.98     14.21 o
  -5   4   8     1528.92     1498.15     35.19 o
  -4   4   8      409.08      410.86     27.03 o
  -3   4   8      182.08      236.76     13.15 o
  -2   4   8      242.75      225.08     13.67 o
  -1   4   8     2556.35     2711.72     43.13 o
   0   4   8     2705.72     2572.11     38.13 o
   1   4   8     2417.06     2577.82     49.24 o
   2   4   8      205.87      208.48     13.05 o
   3   4   8      157.57      187.79     11.66 o
   4   4   8      383.20      387.19     15.35 o
   5   4   8     1498.84     1443.98     46.12 o
   6   4   8      143.49      150.74     18.18 o
   7   4   8       87.18       61.47      8.21 o
   8   4   8      211.41      178.66     27.84 o
   9   4   8      521.24      492.66     34.66 o
  10   4   8      138.97      153.75     22.74 o
  11   4   8       13.14        8.53     15.09 o
 -10   5   8      180.57      183.35     41.72 o
  -9   5   8      129.56      132.55     14.38 o
  -8   5   8      190.33      153.99     16.84 o
  -7   5   8        6.48        6.09      2.53 o
  -6   5   8      440.48      385.83     16.73 o
  -5   5   8      519.02      468.43     12.99 o
  -4   5   8      684.36      687.20     15.94 o
  -3   5   8      421.61      462.04     14.68 o
  -2   5   8      816.75      746.18     20.10 o
  -1   5   8     1563.94     1609.12     23.76 o
   0   5   8     1347.72     1307.50     26.16 o
   1   5   8     1647.30     1722.96     37.56 o
   2   5   8      803.52      721.33     22.75 o
   3   5   8      400.64      445.95     18.28 o
   4   5   8      666.38      669.10     21.35 o
   5   5   8      521.79      496.80     33.09 o
   6   5   8      408.96      392.39     32.15 o
   7   5   8        1.57       10.44     11.94 o
   8   5   8      174.77      190.87     23.14 o
   9   5   8       90.09       78.52     19.30 o
  10   5   8      183.39      168.41     38.47 o
 -10   6   8       72.36       65.47     13.55 o
  -9   6   8      344.85      339.17     21.23 o
  -8   6   8      194.57      183.14     13.98 o
  -7   6   8       29.42       37.17      9.07 o
  -6   6   8      443.13      444.28     21.53 o
  -5   6   8      600.36      645.75     19.48 o
  -4   6   8      696.15      644.32     19.94 o
  -3   6   8      677.16      737.77     36.10 o
  -2   6   8     1413.98     1416.78     18.69 o
  -1   6   8     1641.74     1699.39     25.85 o
   0   6   8      145.16      171.91     10.41 o
   1   6   8     1594.59     1639.58     38.77 o
   2   6   8     1460.94     1461.81     34.72 o
   3   6   8      700.16      746.31     22.59 o
   4   6   8      649.89      580.49     26.49 o
   5   6   8      597.97      615.90     34.38 o
   6   6   8      529.02      596.85     30.01 o
   7   6   8       29.14       44.83     16.38 o
   8   6   8      178.46      227.21     32.78 o
   9   6   8      357.52      351.29     30.80 o
  10   6   8       62.45       86.98     27.45 o
 -10   7   8      258.53      208.98     26.56 o
  -9   7   8      142.83      169.43     15.92 o
  -8   7   8      200.37      197.33     14.51 o
  -7   7   8       76.28       56.34     12.87 o
  -6   7   8      245.02      194.83      6.56 o
  -5   7   8      542.64      491.20     17.72 o
  -4   7   8      761.90      805.90     48.48 o
  -3   7   8      993.83      992.57     31.43 o
  -2   7   8      347.66      343.85     10.54 o
  -1   7   8      589.22      597.62     17.23 o
   0   7   8     1374.94     1128.01     22.13 o
   1   7   8      527.13      533.59     17.66 o
   2   7   8      350.76      333.41     22.64 o
   3   7   8     1015.49      991.15     28.36 o
   4   7   8      779.69      819.65     32.66 o
   5   7   8      605.16      580.48     28.50 o
   6   7   8      235.18      203.52     29.41 o
   7   7   8       75.40       80.44     20.39 o
   8   7   8      196.69      172.71     41.81 o
   9   7   8      134.71      156.37     32.43 o
  10   7   8      257.12      297.98     87.70 o
 -10   8   8       73.15       48.66     19.85 o
  -9   8   8      195.97      197.91     17.65 o
  -8   8   8       81.20       83.68     13.35 o
  -7   8   8       15.44       20.26      9.98 o
  -6   8   8      178.54      219.38     23.06 o
  -5   8   8      273.64      262.36     18.75 o
  -4   8   8      894.49      870.02     23.78 o
  -3   8   8      120.65      138.17      8.36 o
  -2   8   8      516.52      469.97     12.48 o
  -1   8   8      853.48      851.77     17.11 o
   0   8   8      465.63      526.25     17.52 o
   1   8   8      986.39     1003.46     23.88 o
   2   8   8      449.57      411.25     25.34 o
   3   8   8       95.50      130.71     14.19 o
   4   8   8      914.61      904.10     33.14 o
   5   8   8      306.94      330.60     45.02 o
   6   8   8      227.23      314.59     34.22 o
   7   8   8       12.75       -3.94     17.73 o
   8   8   8       92.32       90.01     18.88 o
   9   8   8      189.87      244.68     28.94 o
  10   8   8       86.42       51.33     21.98 o
  -9   9   8       99.46      100.91     21.96 o
  -8   9   8      172.04      177.51     18.67 o
  -7   9   8      210.84      216.88     21.22 o
  -6   9   8      329.80      367.07     29.20 o
  -5   9   8      200.73      231.07     19.72 o
  -4   9   8      254.00      216.35     15.51 o
  -3   9   8      942.54      814.40     16.93 o
  -2   9   8      409.86      349.49     15.99 o
  -1   9   8      294.94      249.33     10.77 o
   0   9   8      824.22      828.82     21.13 o
   1   9   8      256.82      243.40     11.86 o
   2   9   8      392.76      349.90     17.50 o
   3   9   8      915.21      783.76     24.59 o
   4   9   8      300.57      291.48     20.52 o
   5   9   8      186.31      251.68     25.83 o
   6   9   8      303.85      445.28     34.44 o
   7   9   8      221.14      260.88     28.54 o
   8   9   8      177.25      197.70     25.96 o
   9   9   8      101.65      101.20     22.32 o
  -9  10   8      108.41       92.17     21.33 o
  -8  10   8      150.38      157.43     16.22 o
  -7  10   8       61.58       62.01     17.30 o
  -6  10   8      338.44      388.17     41.41 o
  -5  10   8      165.35      107.71     30.87 o
  -4  10   8      228.75      240.97     12.76 o
  -3  10   8      383.52      417.68     17.68 o
  -2  10   8      806.16      791.25     17.40 o
  -1  10   8      909.92      874.76     19.18 o
   0  10   8      176.71      169.45     10.05 o
   1  10   8      832.34      801.03     23.45 o
   2  10   8      740.22      739.48     40.33 o
   3  10   8      335.39      346.98     18.39 o
   4  10   8      204.39      237.01     19.41 o
   5  10   8      130.65      139.86     16.22 o
   6  10   8      347.23      392.01     32.89 o
   7  10   8       59.35       76.70     24.04 o
   8  10   8      167.66      217.99     30.78 o
   9  10   8      103.84      125.47     30.42 o
  -8  11   8       55.60       37.07     18.11 o
  -7  11   8      340.14      287.12     22.48 o
  -6  11   8      143.43      147.46     44.24 o
  -5  11   8      389.04      385.48     32.98 o
  -4  11   8      386.98      374.04     27.29 o
  -3  11   8      277.04      258.31     37.00 o
  -2  11   8      251.58      320.22     12.29 o
  -1  11   8      191.89      191.96     12.44 o
   0  11   8      289.88      252.40     14.37 o
   1  11   8      212.20      209.77     15.86 o
   2  11   8      200.38      267.35     23.54 o
   3  11   8      308.07      348.96     19.82 o
   4  11   8      347.50      339.12     22.26 o
   5  11   8      355.75      375.97     41.63 o
   6  11   8      160.79      220.60     26.31 o
   7  11   8      336.71      363.46     29.67 o
   8  11   8       60.71       60.51     19.49 o
  -8  12   8       77.58       75.49     22.08 o
  -7  12   8       83.65       75.40     32.35 o
  -6  12   8      129.56      170.84     26.53 o
  -5  12   8      130.06      111.09     12.47 o
  -4  12   8      206.08      223.69     25.93 o
  -3  12   8      118.79      101.85     11.19 o
  -2  12   8      300.67      308.10     12.11 o
  -1  12   8      338.72      303.43     13.91 o
   0  12   8        6.01       10.07      8.99 o
   1  12   8      312.63      295.14     22.06 o
   2  12   8      349.34      316.52     21.89 o
   3  12   8       83.03       55.47     17.46 o
   4  12   8      170.68      206.78     23.30 o
   5  12   8      115.70       99.35     19.87 o
   6  12   8      124.16      173.32     24.92 o
   7  12   8       85.38       99.71     21.61 o
   8  12   8       84.90       43.97     30.91 o
  -7  13   8      119.97       99.66     31.43 o
  -6  13   8       71.29       54.11     22.77 o
  -5  13   8       35.83       29.52     20.59 o
  -4  13   8       32.52       16.29      9.06 o
  -3  13   8      173.57      135.36     14.67 o
  -2  13   8       50.91       48.79      9.90 o
  -1  13   8      206.05      234.85     16.17 o
   0  13   8      199.51      262.44     15.03 o
   1  13   8      233.20      276.73     19.11 o
   2  13   8       48.39       61.21     11.75 o
   3  13   8      166.54      159.90     20.16 o
   4  13   8       35.11       28.36     15.87 o
   5  13   8       29.32       44.58     23.34 o
   6  13   8       68.87       83.44     24.66 o
   7  13   8      119.32      127.67     26.23 o
  -6  14   8       58.04       76.81     27.16 o
  -5  14   8       23.49       46.77     20.31 o
  -4  14   8       35.31       29.36     15.30 o
  -3  14   8       87.22       81.07     14.55 o
  -2  14   8      224.09      168.23     34.65 o
  -1  14   8      174.79      160.17     13.71 o
   0  14   8      158.03      122.32     18.56 o
   1  14   8      176.02      163.05     26.49 o
   2  14   8      197.16      235.48     18.76 o
   3  14   8      100.05       93.22     23.16 o
   4  14   8       41.05       63.00     19.54 o
   5  14   8       28.21       30.49     22.58 o
   6  14   8       60.27       66.61     21.09 o
  -5  15   8       24.16       39.51     23.37 o
  -4  15   8      112.53      107.61     26.26 o
  -3  15   8      123.25      148.15     17.91 o
  -2  15   8       80.76       55.48     16.05 o
  -1  15   8       54.17       41.52     11.22 o
   0  15   8       86.17       92.81     16.14 o
   1  15   8       51.96       36.85     11.06 o
   2  15   8       84.58       93.30     21.10 o
   3  15   8      129.82      180.35     35.66 o
   4  15   8      123.86      147.64     39.16 o
   5  15   8       31.68       28.96     20.43 o
   6  15   8        6.10       50.95     45.20 o
  -4  16   8       49.54       31.88     22.05 o
  -3  16   8       75.90       69.63     16.87 o
  -2  16   8       92.82       63.10     13.97 o
  -1  16   8       57.78       46.40     15.43 o
   0  16   8       11.89       14.72     12.59 o
   1  16   8       62.10       62.57     12.49 o
   2  16   8      100.12       63.25     19.60 o
   3  16   8       85.58       77.35     23.60 o
   4  16   8       46.87       51.94     21.22 o
  -3  17   8      104.29       98.17     30.90 o
  -2  17   8       37.89       18.39     14.40 o
  -1  17   8       36.30       22.33     12.74 o
   0  17   8       14.93       24.63     18.97 o
   1  17   8       43.99       29.82     11.91 o
   2  17   8       44.42       41.35     17.97 o
   3  17   8       97.56       76.96     21.67 o
   2   0   9     2855.62     2970.90     49.81 o
   3   0   9     1959.27     1895.23     28.06 o
   4   0   9     1131.44     1270.32     28.30 o
   5   0   9      164.28      162.31      8.94 o
   6   0   9     1377.26     1452.68     30.97 o
   7   0   9     2522.45     2444.87     46.45 o
   8   0   9      209.84      217.78     14.96 o
   9   0   9        8.65        8.31      6.62 o
  10   0   9       53.17       49.32     22.17 o
  11   0   9       97.47      150.70     30.03 o
 -11   1   9       78.28       96.16     24.91 o
 -10   1   9       21.40       30.50      9.92 o
  -9   1   9       33.34       44.72      8.38 o
  -8   1   9      850.45      892.63     29.80 o
  -7   1   9      783.82      789.28     22.34 o
  -6   1   9      656.85      736.54     26.99 o
  -5   1   9      131.72      171.28      7.88 o
  -4   1   9      346.01      352.53     16.91 o
  -3   1   9     2042.20     1981.27     44.70 o
  -2   1   9     2812.31     2470.19     43.17 o
  -1   1   9      919.48      913.57     23.07 o
   0   1   9     1674.80     1870.24     31.75 o
   1   1   9     1093.00     1076.84     19.03 o
   2   1   9     2958.07     2633.00     39.57 o
   3   1   9     1996.00     1972.16     29.86 o
   4   1   9      414.46      399.49      9.10 o
   5   1   9      136.63      160.49      6.61 o
   6   1   9      757.43      829.69     18.81 o
   7   1   9      704.21      698.00     21.16 o
   8   1   9      792.83      829.22     27.06 o
   9   1   9       40.78       42.59      8.04 o
  10   1   9       20.66       17.59     19.51 o
  11   1   9       85.16      105.54     20.86 o
 -10   2   9       47.95       57.99     12.41 o
  -9   2   9       62.64       53.04      8.01 o
  -8   2   9      708.61      705.89     27.45 o
  -7   2   9      852.39      822.59     21.76 o
  -6   2   9      510.95      481.06     15.55 o
  -5   2   9      573.71      538.96     21.27 o
  -4   2   9      209.49      258.09     17.63 o
  -3   2   9     2164.40     1994.46     44.59 o
  -2   2   9     2782.22     2767.06     44.67 o
  -1   2   9     1199.56     1323.71     30.96 o
   0   2   9      689.68      588.90     14.45 o
   1   2   9     1072.45     1130.71     19.75 o
   2   2   9     2727.38     2768.63     40.27 o
   3   2   9     2223.61     2044.01     45.07 o
   4   2   9      191.34      251.61     21.28 o
   5   2   9      600.78      594.57     26.68 o
   6   2   9      469.74      404.61      8.43 o
   7   2   9      850.89      779.61     17.60 o
   8   2   9      700.93      713.88     21.33 o
   9   2   9       56.69       62.35     13.91 o
  10   2   9       51.77       71.43     15.38 o
 -10   3   9       56.88       85.77     12.37 o
  -9   3   9       18.46       16.36      7.50 o
  -8   3   9      127.09      165.87     15.74 o
  -7   3   9      634.82      651.14     21.47 o
  -6   3   9      539.10      563.35     17.15 o
  -5   3   9      572.09      576.26     19.40 o
  -4   3   9      878.09      821.00     27.23 o
  -3   3   9      668.76      600.20     24.10 o
  -2   3   9     2696.80     2605.75     74.36 o
  -1   3   9      760.27      755.41     19.03 o
   0   3   9      734.22      736.30     15.13 o
   1   3   9      955.82      939.22     16.37 o
   2   3   9     2744.68     2769.38     53.66 o
   3   3   9      683.91      669.58     22.58 o
   4   3   9      899.34      799.65     21.98 o
   5   3   9      534.20      482.74     26.51 o
   6   3   9      457.37      481.75     32.06 o
   7   3   9      658.60      714.79     41.62 o
   8   3   9      103.78      119.81     14.78 o
   9   3   9       19.69       17.36     12.52 o
  10   3   9       63.29       78.15     18.03 o
 -10   4   9        7.74       17.16     10.98 o
  -9   4   9       55.38       39.21     14.56 o
  -8   4   9      208.23      182.51     13.50 o
  -7   4   9      595.59      576.36     22.24 o
  -6   4   9      253.63      262.04     26.26 o
  -5   4   9      121.56       93.27     13.42 o
  -4   4   9      243.47      298.24     23.05 o
  -3   4   9     1401.88     1506.12     41.49 o
  -2   4   9     1289.30     1277.22     42.03 o
  -1   4   9      914.78      902.83     17.69 o
   0   4   9      122.01      178.92      7.46 o
   1   4   9     1032.25     1033.92     23.58 o
   2   4   9     1332.12     1397.65     29.83 o
   3   4   9     1345.00     1395.00     34.03 o
   4   4   9      242.56      285.71     16.36 o
   5   4   9       86.45       44.99     20.23 o
   6   4   9      277.39      251.59     34.23 o
   7   4   9      680.83      657.38     64.18 o
   8   4   9      221.50      259.04     25.15 o
   9   4   9       40.18       15.19     13.59 o
  10   4   9       10.77       16.87     14.00 o
 -10   5   9      115.91       80.04     25.05 o
  -9   5   9       19.79       32.84     10.73 o
  -8   5   9      263.45      191.71     11.58 o
  -7   5   9      313.02      373.98     18.12 o
  -6   5   9      343.14      355.92     29.13 o
  -5   5   9      120.53      136.65     27.50 o
  -4   5   9      151.66      127.39      9.29 o
  -3   5   9     1867.55     1882.80     41.88 o
  -2   5   9     2420.73     2569.76     51.01 o
  -1   5   9      635.84      711.11     14.10 o
   0   5   9      428.42      419.97     23.01 o
   1   5   9      616.23      689.61     19.72 o
   2   5   9     2662.87     2769.11     58.15 o
   3   5   9     1949.43     1929.44     48.75 o
   4   5   9      212.57      200.03     23.90 o
   5   5   9      145.94      131.22     17.32 o
   6   5   9      345.11      368.22     26.56 o
   7   5   9      245.86      260.08     27.92 o
   8   5   9      260.42      242.99     35.27 o
   9   5   9       21.09        8.24     15.17 o
  10   5   9      112.07       88.67     20.17 o
 -10   6   9        8.30       29.27     15.22 o
  -9   6   9       40.28       68.99     13.93 o
  -8   6   9      125.07       92.36     12.80 o
  -7   6   9      396.85      330.89     12.44 o
  -6   6   9       69.60       88.10     11.97 o
  -5   6   9      270.31      259.31     11.76 o
  -4   6   9      197.48      206.62     11.29 o
  -3   6   9      576.16      583.93     22.08 o
  -2   6   9      578.70      551.10     12.71 o
  -1   6   9      232.51      223.36     10.30 o
   0   6   9      689.60      687.93     20.16 o
   1   6   9      282.60      281.66     13.85 o
   2   6   9      542.24      549.00     18.62 o
   3   6   9      690.38      737.40     24.04 o
   4   6   9      171.52      188.14     14.17 o
   5   6   9      271.75      282.89     28.48 o
   6   6   9       28.25       31.82     23.79 o
   7   6   9      379.39      371.91     29.53 o
   8   6   9      117.38      113.14     35.38 o
   9   6   9       48.36       68.70     18.02 o
  10   6   9        8.52       13.92     17.70 o
 -10   7   9        8.35       67.83     39.12 o
  -9   7   9        1.85       10.34     12.31 o
  -8   7   9      132.16      140.39     20.07 o
  -7   7   9      446.21      400.83     21.15 o
  -6   7   9      334.48      242.05     17.16 o
  -5   7   9       99.02      120.43     11.32 o
  -4   7   9       45.05       36.69      6.64 o
  -3   7   9      480.98      639.35     21.59 o
  -2   7   9      778.05      827.64     15.13 o
  -1   7   9      487.78      474.65     21.14 o
   0   7   9       41.10       37.14      5.37 o
   1   7   9      435.25      407.09     17.58 o
   2   7   9      864.58      940.45     25.25 o
   3   7   9      406.12      520.70     32.44 o
   4   7   9       39.26       22.28     10.09 o
   5   7   9       72.17       65.93     29.27 o
   6   7   9      315.28      278.73     27.72 o
   7   7   9      405.38      343.10     31.80 o
   8   7   9      122.54      153.65     25.50 o
   9   7   9        2.05        0.56     14.06 o
  10   7   9       13.69       -2.65     18.75 o
  -9   8   9       92.37       82.09     29.88 o
  -8   8   9       71.39       53.31     14.30 o
  -7   8   9      336.71      339.17     20.76 o
  -6   8   9      258.41      252.94     29.09 o
  -5   8   9       45.27       31.92     10.38 o
  -4   8   9      150.46       97.04      9.55 o
  -3   8   9      775.26      733.18     25.42 o
  -2   8   9      966.04      983.77     21.53 o
  -1   8   9      915.36      939.57     18.34 o
   0   8   9      500.65      536.18     13.99 o
   1   8   9      852.79      891.69     21.51 o
   2   8   9      870.71      865.48     29.50 o
   3   8   9      683.79      646.96     27.91 o
   4   8   9      161.02      127.38     14.77 o
   5   8   9       48.93       31.99     14.03 o
   6   8   9      234.01      270.96     39.67 o
   7   8   9      333.19      322.48     32.07 o
   8   8   9       67.22       98.76     22.53 o
   9   8   9      101.39       86.00     23.18 o
  -9   9   9       42.64       24.86     15.86 o
  -8   9   9      198.81      213.56     17.78 o
  -7   9   9      175.52      198.98     20.00 o
  -6   9   9      229.17      262.00     30.14 o
  -5   9   9      374.88      337.84     15.10 o
  -4   9   9      150.67      135.41     18.15 o
  -3   9   9      379.09      275.59      7.35 o
  -2   9   9      876.18      786.33     14.94 o
  -1   9   9       33.42       31.49      5.42 o
   0   9   9       14.39        1.76      5.18 o
   1   9   9       14.54       14.79      7.91 o
   2   9   9      933.84      833.79     26.85 o
   3   9   9      343.57      322.26     18.38 o
   4   9   9      134.76      102.77     16.07 o
   5   9   9      400.00      391.01     32.11 o
   6   9   9      255.13      296.94     30.90 o
   7   9   9      182.78      169.97     30.87 o
   8   9   9      173.28      209.32     38.62 o
   9   9   9       40.30       33.93     19.64 o
  -8  10   9       66.62       62.53     19.75 o
  -7  10   9      110.69      129.69     17.03 o
  -6  10   9      142.50      186.45     24.95 o
  -5  10   9      128.18      132.39     11.25 o
  -4  10   9      235.74      239.26     19.14 o
  -3  10   9      497.36      544.81     18.37 o
  -2  10   9      392.20      362.80     20.44 o
  -1  10   9      301.23      283.62     13.04 o
   0  10   9      244.75      187.38     15.59 o
   1  10   9      255.72      234.51     16.78 o
   2  10   9      406.50      403.59     18.93 o
   3  10   9      523.74      626.78     25.15 o
   4  10   9      273.02      287.63     17.85 o
   5  10   9      125.18      202.31     22.52 o
   6  10   9      149.90      221.07     27.07 o
   7  10   9      118.49      113.43     29.06 o
   8  10   9       70.64       60.14     21.94 o
  -8  11   9       51.31       19.57     22.19 o
  -7  11   9      132.51      143.47     26.79 o
  -6  11   9       94.67       72.83     30.08 o
  -5  11   9       77.40      105.09     19.97 o
  -4  11   9      275.25      273.17     16.62 o
  -3  11   9      370.98      348.96     22.13 o
  -2  11   9      416.42      347.50     14.22 o
  -1  11   9      202.91      186.24     10.79 o
   0  11   9      573.41      527.87     20.72 o
   1  11   9      222.56      174.36     14.77 o
   2  11   9      385.37      341.36     18.86 o
   3  11   9      439.98      446.04     20.14 o
   4  11   9      269.67      320.63     20.98 o
   5  11   9       61.96       69.83     16.79 o
   6  11   9       93.71      126.74     20.00 o
   7  11   9      146.45      178.81     24.69 o
   8  11   9       56.97       55.04     17.40 o
  -7  12   9       69.36       76.17     23.38 o
  -6  12   9       33.23       34.19     26.60 o
  -5  12   9       26.27       40.75     18.74 o
  -4  12   9      173.61      173.33     16.66 o
  -3  12   9      502.20      470.90     16.02 o
  -2  12   9      335.10      333.38     16.07 o
  -1  12   9      371.84      361.82     14.39 o
   0  12   9      416.10      482.36     19.07 o
   1  12   9      401.98      427.87     35.94 o
   2  12   9      349.74      373.60     19.56 o
   3  12   9      439.40      457.45     26.34 o
   4  12   9      189.79      222.28     25.10 o
   5  12   9       29.24       43.39     19.01 o
   6  12   9       35.74       51.89     17.40 o
   7  12   9       80.86       67.05     26.47 o
  -7  13   9       28.87       13.16     27.31 o
  -6  13   9      121.09      131.35     27.65 o
  -5  13   9      123.61      112.92     32.11 o
  -4  13   9      296.70      201.36     21.15 o
  -3  13   9      229.42      233.42     17.58 o
  -2  13   9      156.51      158.56     20.48 o
  -1  13   9      217.53      237.92     14.05 o
   0  13   9      124.85      196.11     14.55 o
   1  13   9      219.15      241.38     17.19 o
   2  13   9      165.51      212.31     22.21 o
   3  13   9      210.92      229.66     21.12 o
   4  13   9      302.51      284.07     27.73 o
   5  13   9      128.87      118.95     21.69 o
   6  13   9      127.05      143.58     26.11 o
   7  13   9       36.07       28.64     18.21 o
  -6  14   9       53.01       26.71     24.52 o
  -5  14   9      119.71      111.70     25.58 o
  -4  14   9       29.88       36.61     31.81 o
  -3  14   9      133.66      115.61     11.21 o
  -2  14   9      148.14      194.20     19.13 o
  -1  14   9      102.41      125.68     12.83 o
   0  14   9      286.99      323.44     20.77 o
   1  14   9       99.61      112.91     16.01 o
   2  14   9      149.65      203.61     19.76 o
   3  14   9      147.08      134.66     17.33 o
   4  14   9       22.82       38.20     16.18 o
   5  14   9      133.58       76.98     32.23 o
   6  14   9       56.65       46.80     26.60 o
  -5  15   9       31.31       19.12     20.32 o
  -4  15   9      114.62      116.38     30.91 o
  -3  15   9       20.05       23.17     12.03 o
  -2  15   9      126.48      124.76     22.17 o
  -1  15   9      129.53      186.81     24.33 o
   0  15   9       43.08       44.29     12.86 o
   1  15   9      124.35      132.05     23.08 o
   2  15   9      131.97      141.43     26.99 o
   3  15   9       20.68        6.39     16.31 o
   4  15   9      110.45      143.82     28.84 o
   5  15   9       30.11       19.79     19.33 o
  -4  16   9       53.34       42.41     23.25 o
  -3  16   9       44.90       54.48     22.71 o
  -2  16   9       18.11       10.51      9.88 o
  -1  16   9       92.86       59.40     12.88 o
   0  16   9       68.38       51.44     15.79 o
   1  16   9       90.84       68.95     18.29 o
   2  16   9       13.31       27.89     17.61 o
   3  16   9       41.69       17.81     17.85 o
   4  16   9       52.64       57.33     21.78 o
  -1  17   9       29.13       38.28     13.04 o
   0  17   9       86.37       84.51     20.11 o
   1  17   9       30.78       73.48     28.37 o
   0   0  10     3885.85     3892.05    110.89 o
   1   0  10       28.08       15.02      5.77 o
   2   0  10      685.61     1020.23     20.96 o
   4   0  10     2100.10     2103.48     53.93 o
   5   0  10      711.92      668.38     15.10 o
   6   0  10      357.89      382.98     16.00 o
   7   0  10       13.25       14.22      6.05 o
   8   0  10      406.78      424.01     19.03 o
   9   0  10       73.88       83.88     16.77 o
  10   0  10      290.68      376.98     37.09 o
 -10   1  10       49.29       51.64     20.25 o
  -9   1  10      417.38      395.44     16.64 o
  -8   1  10       81.34       68.61     10.73 o
  -7   1  10      124.47      132.63     16.04 o
  -6   1  10      402.85      394.43     16.84 o
  -5   1  10     1522.66     1432.49     72.12 o
  -4   1  10      244.41      184.48     12.04 o
  -3   1  10     1374.01     1431.06     25.65 o
  -2   1  10      103.04       99.46      6.51 o
  -1   1  10     2751.04     2557.00     54.94 o
   0   1  10      214.04      230.71     10.43 o
   1   1  10     2615.78     2459.20     48.38 o
   2   1  10       84.78       77.60      6.07 o
   3   1  10     1415.49     1471.90     25.20 o
   4   1  10      215.08      163.68      6.88 o
   5   1  10     1457.19     1404.31     45.83 o
   6   1  10      491.65      441.99     23.11 o
   7   1  10      125.59      132.49     13.57 o
   8   1  10       91.40       83.59      6.46 o
   9   1  10      422.10      427.63     33.61 o
  10   1  10       35.29       64.73     15.54 o
 -10   2  10      190.51      186.63     19.50 o
  -9   2  10       58.10       50.76      9.13 o
  -8   2  10      433.11      418.64     35.57 o
  -7   2  10      130.51      120.08     10.45 o
  -6   2  10      248.42      236.68     13.01 o
  -5   2  10      279.06      275.47     22.60 o
  -4   2  10     1696.25     1700.59     41.75 o
  -3   2  10      220.17      226.22     19.71 o
  -2   2  10      941.76      902.71     15.63 o
  -1   2  10      878.47      944.00     17.99 o
   0   2  10     5756.17     5830.33    113.58 o
   1   2  10      864.30      955.65     19.69 o
   2   2  10      842.29      786.74     14.26 o
   3   2  10      251.64      262.21     11.47 o
   4   2  10     1589.97     1586.82     47.54 o
   5   2  10      345.04      393.46     22.38 o
   6   2  10      331.74      304.47     23.65 o
   7   2  10      123.60       85.21     21.13 o
   8   2  10      406.08      387.44     26.62 o
   9   2  10       49.23       27.52     23.62 o
  10   2  10      213.46      230.52     38.89 o
 -10   3  10       68.73       84.10     12.58 o
  -9   3  10      554.94      562.18     33.86 o
  -8   3  10      189.00      157.80     12.62 o
  -7   3  10       12.68       20.04     10.87 o
  -6   3  10      245.28      260.34     16.42 o
  -5   3  10     1145.93     1112.77     32.04 o
  -4   3  10      192.86      229.75     16.59 o
  -3   3  10      678.29      755.72     27.12 o
  -2   3  10      365.96      432.52      7.61 o
  -1   3  10     3325.69     3189.82     56.72 o
   0   3  10     1332.20     1136.99     23.16 o
   1   3  10     3313.80     3154.41     49.69 o
   2   3  10      322.51      401.08     15.43 o
   3   3  10      609.81      660.39     20.97 o
   4   3  10      260.17      311.21     18.03 o
   5   3  10     1273.69     1184.81     42.78 o
   6   3  10      190.32      179.57     22.24 o
   7   3  10       15.66       39.50     14.88 o
   8   3  10      167.78      150.98     23.89 o
   9   3  10      575.73      605.16     50.24 o
  10   3  10       54.36       56.00     20.81 o
 -10   4  10      237.32      217.22     21.66 o
  -9   4  10       66.12       72.05     13.50 o
  -8   4  10      340.32      346.49     20.19 o
  -7   4  10       86.71       93.20     12.93 o
  -6   4  10      716.20      757.93     30.93 o
  -5   4  10      334.10      342.33     27.83 o
  -4   4  10     1187.99     1202.13     39.08 o
  -3   4  10      105.03      153.46     12.35 o
  -2   4  10      690.54      676.23     26.03 o
  -1   4  10      881.85      970.10     19.96 o
   0   4  10     1330.29     1321.87     25.01 o
   1   4  10      892.38     1000.16     25.68 o
   2   4  10      761.09      695.84     23.79 o
   3   4  10       91.78      101.84     10.58 o
   4   4  10     1208.57     1193.76     37.18 o
   5   4  10      332.09      352.77     26.36 o
   6   4  10      673.63      655.38     39.80 o
   7   4  10       67.30       53.43     21.02 o
   8   4  10      374.01      399.42     38.79 o
   9   4  10       61.89       74.88     27.18 o
  10   4  10      228.53      188.48     30.23 o
 -10   5  10       62.70       71.92     30.90 o
  -9   5  10      133.04      150.87     28.11 o
  -8   5  10       56.75       40.32      7.16 o
  -7   5  10       71.04       65.74     10.57 o
  -6   5  10      319.65      367.70     25.26 o
  -5   5  10     1034.04     1106.26     41.02 o
  -4   5  10      662.22      634.09     22.03 o
  -3   5  10       29.08       14.18      7.88 o
  -2   5  10      287.14      289.69     12.98 o
  -1   5  10     1480.16     1538.15     31.84 o
   0   5  10      513.99      549.26     15.54 o
   1   5  10     1633.18     1709.03     35.31 o
   2   5  10      272.70      287.92     16.07 o
   3   5  10       66.76       54.46      9.26 o
   4   5  10      645.53      606.54     24.34 o
   5   5  10      949.96      961.17     46.38 o
   6   5  10      276.01      319.62     35.49 o
   7   5  10       73.73       73.64     18.76 o
   8   5  10       72.28       85.25     25.52 o
   9   5  10      140.64      146.68     34.11 o
  10   5  10       54.38       41.80     21.35 o
 -10   6  10       98.83       83.66     29.47 o
  -9   6  10       63.53       64.14     18.79 o
  -8   6  10      108.95       60.70     13.28 o
  -7   6  10        7.01        2.39      5.92 o
  -6   6  10      529.10      493.50     23.60 o
  -5   6  10      147.31      148.99     22.57 o
  -4   6  10     1359.12     1391.92     41.87 o
  -3   6  10      583.38      553.41     22.76 o
  -2   6  10       25.20       30.30      9.18 o
  -1   6  10      632.05      556.41     21.80 o
   0   6  10     4009.81     3708.90     73.50 o
   1   6  10      625.91      550.03     18.97 o
   2   6  10       31.45       23.30      8.69 o
   3   6  10      662.66      599.39     21.71 o
   4   6  10     1280.90     1359.54     37.69 o
   5   6  10      150.14      156.96     22.25 o
   6   6  10      476.85      459.67     32.14 o
   7   6  10        2.12        0.17     20.09 o
   8   6  10      125.74      129.97     30.47 o
   9   6  10       74.82       60.12     22.87 o
  10   6  10      110.81      143.60     41.46 o
  -9   7  10      207.66      176.90     23.36 o
  -8   7  10       77.75       47.66     20.06 o
  -7   7  10       79.51       67.49      6.07 o
  -6   7  10      113.64       85.96     13.53 o
  -5   7  10      389.84      385.87     42.57 o
  -4   7  10      548.01      574.13     26.07 o
  -3   7  10      832.66      856.64     32.97 o
  -2   7  10      300.04      269.03     14.37 o
  -1   7  10      569.81      627.79     14.18 o
   0   7  10      447.94      411.30     19.38 o
   1   7  10      600.69      637.18     20.40 o
   2   7  10      340.33      299.64     16.90 o
   3   7  10      835.45      837.73     29.70 o
   4   7  10      562.77      613.60     26.82 o
   5   7  10      345.49      296.91     26.74 o
   6   7  10      130.69      111.36     22.42 o
   7   7  10       89.24       92.28     21.03 o
   8   7  10       81.53       94.18     22.62 o
   9   7  10      191.90      205.87     38.27 o
  -9   8  10       50.62       39.70     20.31 o
  -8   8  10      104.86       90.33     16.44 o
  -7   8  10      100.18      101.07     21.11 o
  -6   8  10      407.01      354.49     45.83 o
  -5   8  10       65.02       97.44     12.79 o
  -4   8  10      572.31      598.43     25.00 o
  -3   8  10      140.81      122.30     12.42 o
  -2   8  10      290.23      312.23     10.82 o
  -1   8  10      319.62      328.50     10.99 o
   0   8  10       49.95       48.43      9.96 o
   1   8  10      295.81      275.38     12.58 o
   2   8  10      261.90      257.42     16.85 o
   3   8  10      131.57      122.97     15.09 o
   4   8  10      512.41      533.95     28.02 o
   5   8  10       65.40       67.37     18.44 o
   6   8  10      436.64      426.18     32.27 o
   7   8  10      102.19      157.27     27.76 o
   8   8  10      112.67      129.15     30.28 o
   9   8  10       49.47       37.89     18.76 o
  -9   9  10      188.74      178.01     44.49 o
  -8   9  10      127.03      130.17     22.58 o
  -7   9  10       35.09       40.34     12.85 o
  -6   9  10      234.18      237.76     12.36 o
  -5   9  10     1087.89      983.54     35.27 o
  -4   9  10       78.19      114.33     18.33 o
  -3   9  10      132.95      145.54     43.43 o
  -2   9  10      444.89      370.84      9.97 o
  -1   9  10      481.26      608.13     17.50 o
   0   9  10       38.27       40.76      8.09 o
   1   9  10      326.08      421.01     17.13 o
   2   9  10      377.20      323.07     17.84 o
   3   9  10      154.11      112.65     17.64 o
   4   9  10       79.67       86.36     15.10 o
   5   9  10     1065.62     1008.66     47.33 o
   6   9  10      218.20      262.30     36.71 o
   7   9  10       30.76       40.78     23.80 o
   8   9  10      143.91      180.65     33.16 o
   9   9  10      190.23      194.59     30.81 o
  -8  10  10       48.69       38.07     17.92 o
  -7  10  10      127.07       85.68     25.59 o
  -6  10  10      115.77      132.99     24.70 o
  -5  10  10       35.26       39.98     15.28 o
  -4  10  10      366.24      349.61     20.66 o
  -3  10  10      417.44      407.61     16.80 o
  -2  10  10      218.80      156.19     12.60 o
  -1  10  10      354.14      339.33     16.76 o
   0  10  10      242.12      228.47     13.41 o
   1  10  10      367.34      314.52     18.74 o
   2  10  10      195.84      151.96     13.42 o
   3  10  10      386.09      436.60     27.55 o
   4  10  10      328.63      313.48     30.96 o
   5  10  10       43.10       71.79     18.58 o
   6  10  10      122.10      227.25     34.41 o
   7  10  10      133.48      129.70     28.94 o
   8  10  10       56.50       73.40     32.11 o
  -8  11  10       32.53       47.64     24.10 o
  -7  11  10       47.97       62.15     20.95 o
  -6  11  10      105.93      125.85     26.98 o
  -5  11  10      223.00      231.09     27.33 o
  -4  11  10      113.73      116.89     13.73 o
  -3  11  10      253.87      220.53     15.15 o
  -2  11  10      206.42      219.61     10.83 o
  -1  11  10      287.56      229.69     14.23 o
   0  11  10       35.15       42.71      8.63 o
   1  11  10      331.01      297.74     16.30 o
   2  11  10      233.99      292.90     17.56 o
   3  11  10      254.86      254.28     17.08 o
   4  11  10      111.02      112.13     16.84 o
   5  11  10      220.82      225.49     27.71 o
   6  11  10      105.78      118.03     21.02 o
   7  11  10       49.17       31.34     23.14 o
   8  11  10       28.80        1.29     22.42 o
  -7  12  10       76.58       73.25     24.71 o
  -6  12  10       57.83      103.73     27.92 o
  -5  12  10        4.80       12.59     13.92 o
  -4  12  10      141.52      109.82     31.96 o
  -3  12  10      164.63      167.38     12.22 o
  -2  12  10       44.49       54.82      8.50 o
  -1  12  10      131.44      169.54     18.97 o
   0  12  10      569.72      473.23     21.86 o
   1  12  10      146.73      222.16     22.34 o
   2  12  10       61.56      160.48     20.59 o
   3  12  10      190.98      223.92     17.98 o
   4  12  10      156.23      192.82     16.96 o
   5  12  10        3.65       -9.16     11.33 o
   6  12  10       66.65       62.45     25.52 o
   7  12  10       75.82       82.77     21.86 o
  -6  13  10       71.53       56.97     34.50 o
  -5  13  10      111.97      104.15     29.53 o
  -4  13  10       53.89       60.98     22.50 o
  -3  13  10       83.47       45.26     14.01 o
  -2  13  10      184.27      197.06     12.88 o
  -1  13  10      237.78      224.65     17.08 o
   0  13  10        1.12       12.64     10.80 o
   1  13  10      256.74      284.29     18.33 o
   2  13  10      208.15      271.89     27.39 o
   3  13  10       95.18       93.79     17.34 o
   4  13  10       54.11       58.74     17.48 o
   5  13  10      133.48      134.18     21.44 o
   6  13  10       68.96       99.19     23.49 o
  -5  14  10       18.38       15.32     21.44 o
  -4  14  10      124.00      117.70     35.24 o
  -3  14  10      199.39      260.35     43.82 o
  -2  14  10       89.32       72.97     14.61 o
  -1  14  10       51.26       49.81     10.57 o
   0  14  10      219.59      254.62     16.61 o
   1  14  10       55.34       28.99     11.31 o
   2  14  10       90.55       88.09     17.41 o
   3  14  10      197.80      250.73     23.10 o
   4  14  10      114.07      122.74     18.73 o
   5  14  10       20.88       11.50     17.16 o
  -4  15  10       65.25       45.52     26.48 o
  -3  15  10       95.24      125.55     25.32 o
  -2  15  10      110.76      128.59     21.45 o
  -1  15  10       70.71       54.57     15.25 o
   0  15  10       12.95       16.85     10.78 o
   1  15  10       73.66       86.18     17.88 o
   2  15  10      107.02      105.43     27.18 o
   3  15  10       92.97       87.95     22.50 o
   4  15  10       62.11       46.66     23.25 o
  -3  16  10       68.95       37.29     23.08 o
  -2  16  10       19.92        9.72     17.85 o
  -1  16  10       54.19       38.27     14.82 o
   0  16  10       89.17       70.39     23.94 o
   1  16  10       49.91       48.47     15.55 o
   2  16  10       15.14        3.29     12.31 o
   3  16  10       63.73       58.11     17.80 o
   1   0  11      812.30      851.14     17.79 o
   2   0  11      536.84      622.48     15.15 o
   3   0  11     2488.72     2505.48     41.82 o
   4   0  11      907.76      750.09     26.49 o
   5   0  11      519.83      483.70     14.08 o
   6   0  11      139.26      216.85     12.70 o
   7   0  11     1292.07     1253.19     27.34 o
   8   0  11       22.01        5.49      6.47 o
   9   0  11        6.04       24.08     25.28 o
  10   0  11       24.30       13.75     17.69 o
 -10   1  11       64.79       54.37     27.69 o
  -9   1  11        2.25       18.24     20.60 o
  -8   1  11      455.64      464.72     23.93 o
  -7   1  11       64.04       79.17     10.41 o
  -6   1  11      796.32      799.45     29.38 o
  -5   1  11       86.24       90.01     11.84 o
  -4   1  11      380.81      335.28     16.37 o
  -3   1  11      249.91      266.08      7.47 o
  -2   1  11     2633.33     2434.96     40.99 o
  -1   1  11       13.12       19.54      5.04 o
   0   1  11       46.95       58.17     14.52 o
   1   1  11       19.92       32.00      5.82 o
   2   1  11     2426.30     2205.44     41.77 o
   3   1  11      250.66      280.89     12.31 o
   4   1  11      384.52      325.26     10.65 o
   5   1  11       78.57       65.38      3.90 o
   6   1  11      789.40      678.16     12.90 o
   7   1  11       48.84       38.72     10.78 o
   8   1  11      427.61      513.57     34.95 o
   9   1  11        3.02      -10.26     17.96 o
  10   1  11       77.33      111.10     21.74 o
 -10   2  11        7.06       29.94     16.44 o
  -9   2  11       78.41       46.45     10.63 o
  -8   2  11       30.15       18.44     11.55 o
  -7   2  11     1048.55     1043.76     34.10 o
  -6   2  11       32.37       20.81      8.93 o
  -5   2  11       20.63       25.18      8.74 o
  -4   2  11      133.52      147.72     12.10 o
  -3   2  11     2483.93     2427.16     56.00 o
  -2   2  11       53.71       80.28      7.79 o
  -1   2  11      685.84      691.15     18.60 o
   0   2  11        1.46       -0.46      4.10 o
   1   2  11      683.07      655.35     16.85 o
   2   2  11       52.37       69.17      7.94 o
   3   2  11     2334.82     2321.88     51.01 o
   4   2  11      132.52      148.13     11.42 o
   5   2  11       35.27       44.77     15.23 o
   6   2  11       26.91       25.96     13.41 o
   7   2  11     1067.49     1042.88     47.66 o
   8   2  11       20.99       23.96     17.89 o
   9   2  11       62.05       53.18     22.56 o
  10   2  11        6.91        6.65     13.46 o
 -10   3  11       69.30       73.97     39.64 o
  -9   3  11       17.33       18.14      9.86 o
  -8   3  11      371.42      331.06     18.66 o
  -7   3  11       84.02      124.29     21.12 o
  -6   3  11      290.18      269.21     17.30 o
  -5   3  11      396.92      480.32     20.22 o
  -4   3  11      865.43      879.21     34.17 o
  -3   3  11      535.85      541.64     25.77 o
  -2   3  11     2549.51     2558.87     45.20 o
  -1   3  11        5.08        9.24      5.23 o
   0   3  11       10.33       15.62      5.27 o
   1   3  11       11.71        3.09      5.08 o
   2   3  11     2681.50     2752.72     45.10 o
   3   3  11      589.61      568.51     19.85 o
   4   3  11      866.52      896.79     31.24 o
   5   3  11      433.21      459.00     31.70 o
   6   3  11      271.54      264.04     27.43 o
   7   3  11       77.79       72.10     20.36 o
   8   3  11      319.53      263.30     31.45 o
   9   3  11       14.36        6.39     23.71 o
  10   3  11       65.35       53.54     19.42 o
 -10   4  11       18.90       32.30     15.10 o
  -9   4  11       15.32       21.37     10.50 o
  -8   4  11       73.37       70.74     12.26 o
  -7   4  11      594.29      599.26     24.82 o
  -6   4  11      110.61      122.10     13.28 o
  -5   4  11      265.89      184.67     19.71 o
  -4   4  11      437.45      442.08     26.85 o
  -3   4  11     2223.67     2225.82     60.20 o
  -2   4  11      479.79      503.41     25.43 o
  -1   4  11     1555.62     1560.20     28.01 o
   0   4  11        4.24       12.95      4.74 o
   1   4  11     1650.48     1696.64     44.08 o
   2   4  11      539.47      541.26     21.77 o
   3   4  11     2165.86     2139.78     48.70 o
   4   4  11      506.82      462.84     19.07 o
   5   4  11      307.16      325.26     22.71 o
   6   4  11       96.79       85.56     26.28 o
   7   4  11      557.14      601.52     71.14 o
   8   4  11       64.01       63.15     21.31 o
   9   4  11       10.54      -13.42     19.74 o
  10   4  11       17.09       19.57     15.91 o
  -9   5  11       95.04       83.74     15.63 o
  -8   5  11      258.41      282.77     19.01 o
  -7   5  11       68.19       66.63     11.02 o
  -6   5  11      539.90      535.41     30.15 o
  -5   5  11      675.51      770.09     42.37 o
  -4   5  11      156.81      211.20     23.00 o
  -3   5  11      136.95      161.08     12.09 o
  -2   5  11     2861.76     2813.95     62.16 o
  -1   5  11       90.13      101.52      8.11 o
   0   5  11      842.36      890.24     26.84 o
   1   5  11      116.35      129.33     12.73 o
   2   5  11     2855.43     2835.23     60.80 o
   3   5  11      123.42      118.61     12.30 o
   4   5  11      124.65      147.74     14.02 o
   5   5  11      670.97      692.06     40.82 o
   6   5  11      493.20      547.56     35.52 o
   7   5  11       59.40       59.58     22.43 o
   8   5  11      279.52      260.48     31.54 o
   9   5  11       97.88       47.34     33.95 o
  -9   6  11       98.92       96.78     22.87 o
  -8   6  11       54.22       63.69     12.77 o
  -7   6  11      584.67      524.59     17.18 o
  -6   6  11      138.14       95.99     18.11 o
  -5   6  11       40.31       35.47      8.06 o
  -4   6  11      648.40      682.24     25.20 o
  -3   6  11     1209.89     1174.40     52.83 o
  -2   6  11      282.51      348.60     19.87 o
  -1   6  11      627.29      618.25     13.61 o
   0   6  11      458.08      472.86     15.99 o
   1   6  11      577.51      588.38     21.39 o
   2   6  11      244.92      304.17     24.37 o
   3   6  11     1060.19      998.68     33.75 o
   4   6  11      610.55      638.32     32.81 o
   5   6  11       39.90       49.09     19.71 o
   6   6  11      132.74      134.35     22.60 o
   7   6  11      644.00      664.26     45.18 o
   8   6  11       57.63       48.44     21.79 o
   9   6  11      101.47      101.14     29.39 o
  -9   7  11        8.80       16.82     15.61 o
  -8   7  11      294.20      307.60     38.69 o
  -7   7  11       46.30       33.05     14.14 o
  -6   7  11      606.46      620.91     29.89 o
  -5   7  11       96.02      102.25     10.96 o
  -4   7  11      218.69      294.88     15.81 o
  -3   7  11      370.42      391.76     18.98 o
  -2   7  11      620.65      596.47     24.76 o
  -1   7  11      481.22      481.78     12.50 o
   0   7  11       29.51       28.20      5.60 o
   1   7  11      399.68      398.56     21.04 o
   2   7  11      642.02      597.92     22.59 o
   3   7  11      341.27      334.38     20.87 o
   4   7  11      189.97      203.54     17.81 o
   5   7  11       91.42       86.54     19.06 o
   6   7  11      648.78      692.23     40.90 o
   7   7  11       46.94       37.79     26.71 o
   8   7  11      282.96      340.96     36.36 o
   9   7  11       18.70       49.54     21.56 o
  -8   8  11        9.16       16.54     16.90 o
  -7   8  11      411.77      420.33     63.98 o
  -6   8  11       38.05       42.42     13.00 o
  -5   8  11      144.93      148.63     12.18 o
  -4   8  11      263.76      257.04     26.38 o
  -3   8  11      816.65      896.01     42.19 o
  -2   8  11      232.28      252.97      7.25 o
  -1   8  11      856.63      803.01     18.34 o
   0   8  11     1675.28     1735.88     36.06 o
   1   8  11      726.17      691.61     22.94 o
   2   8  11      268.03      292.41     16.80 o
   3   8  11      826.91      824.80     32.06 o
   4   8  11      278.46      288.74     24.66 o
   5   8  11      145.17      173.43     45.12 o
   6   8  11       28.26       54.33     20.49 o
   7   8  11      426.31      440.19     48.76 o
   8   8  11       10.53        6.79     21.58 o
   9   8  11       26.98        2.25     27.72 o
  -8   9  11       61.39       74.60     25.15 o
  -7   9  11       33.92        5.95     21.25 o
  -6   9  11      334.01      302.67     45.18 o
  -5   9  11      168.12      188.74     13.37 o
  -4   9  11       30.21       25.53      9.65 o
  -3   9  11       47.57       45.48     10.72 o
  -2   9  11      687.40      653.91     26.04 o
  -1   9  11      232.77      214.78     22.15 o
   0   9  11        9.24        1.24      4.83 o
   1   9  11      280.28      240.29     18.11 o
   2   9  11      714.85      706.97     24.39 o
   3   9  11       48.44       42.21     15.68 o
   4   9  11       37.44       46.20     13.64 o
   5   9  11      183.41      225.61     25.24 o
   6   9  11      320.91      279.88     36.40 o
   7   9  11       36.80       54.16     20.47 o
   8   9  11       61.13       97.32     27.08 o
  -8  10  11       32.24       20.53     17.85 o
  -7  10  11      227.22      220.86     36.27 o
  -6  10  11       68.61       72.17     26.40 o
  -5  10  11       34.99       20.15      8.55 o
  -4  10  11      234.95      263.55     17.00 o
  -3  10  11      344.34      341.91     23.01 o
  -2  10  11      156.88      211.28      8.54 o
  -1  10  11      215.53      247.32     14.14 o
   0  10  11       81.69       72.37      8.31 o
   1  10  11      226.28      275.17     13.96 o
   2  10  11      170.16      230.64     15.35 o
   3  10  11      363.90      360.98     19.08 o
   4  10  11      275.79      281.03     25.63 o
   5  10  11       23.59        0.33     18.62 o
   6  10  11       73.90       99.83     23.79 o
   7  10  11      253.14      250.55     38.74 o
   8  10  11       30.16       27.98     25.43 o
  -7  11  11        5.63       -3.18     34.71 o
  -6  11  11      132.70      132.13     30.42 o
  -5  11  11      171.08      127.82     22.42 o
  -4  11  11       38.27       40.22     15.36 o
  -3  11  11      110.76       97.62     20.08 o
  -2  11  11      251.41      246.87     10.79 o
  -1  11  11      164.41      145.90     20.16 o
   0  11  11       93.83       77.02     10.63 o
   1  11  11      160.76      164.34     13.37 o
   2  11  11      295.57      281.43     19.81 o
   3  11  11      102.83       72.21     14.43 o
   4  11  11       51.53       47.42     12.73 o
   5  11  11      183.60      171.27     21.46 o
   6  11  11      126.10      107.48     25.30 o
   7  11  11        6.10       -0.47     30.95 o
  -6  12  11       30.27       54.91     22.21 o
  -5  12  11       35.98       68.63     24.08 o
  -4  12  11      130.05      113.22     26.45 o
  -3  12  11      107.96      149.46     17.20 o
  -2  12  11       23.41       30.58      8.48 o
  -1  12  11      263.20      254.43     29.36 o
   0  12  11      659.83      611.61     21.84 o
   1  12  11      258.16      252.41     15.77 o
   2  12  11       24.65       32.36     10.77 o
   3  12  11      126.02      184.28     16.63 o
   4  12  11      127.72      106.61     18.65 o
   5  12  11       29.41       39.25     16.86 o
   6  12  11       38.82       47.85     21.47 o
  -6  13  11       94.20       91.49     25.89 o
  -5  13  11      141.94      140.30     29.97 o
  -4  13  11       30.45       39.19     25.08 o
  -3  13  11       12.74       10.32      9.76 o
  -2  13  11      290.58      261.68     15.23 o
  -1  13  11      321.23      336.98     21.29 o
   0  13  11        1.75        5.23     13.01 o
   1  13  11      318.12      338.12     28.62 o
   2  13  11      299.31      307.44     25.72 o
   3  13  11       10.51       -6.74      9.48 o
   4  13  11       24.46       46.30     14.86 o
   5  13  11      127.19       96.96     30.50 o
   6  13  11       92.82       80.76     24.00 o
  -5  14  11        2.91       17.30     20.56 o
  -4  14  11       28.69       17.35     26.03 o
  -3  14  11      148.05      120.21     33.40 o
  -2  14  11       74.50       96.91     17.52 o
  -1  14  11       91.63       80.60     20.35 o
   0  14  11      308.71      315.15     18.66 o
   1  14  11       83.84       75.26     14.04 o
   2  14  11       69.27       62.55     22.02 o
   3  14  11      134.18      103.55     20.01 o
   4  14  11       26.46       32.22     14.14 o
   5  14  11        2.72      -16.28     16.28 o
  -3  15  11        8.33       20.17     26.04 o
  -2  15  11       56.04       66.34     36.49 o
  -1  15  11      152.84      140.58     15.23 o
   0  15  11        0.24       -2.12     12.62 o
   1  15  11      147.12      133.55     17.95 o
   2  15  11       54.77       53.86     14.16 o
   3  15  11       10.86       20.05     14.13 o
  -1  16  11        9.34       -7.32     43.33 o
   0  16  11      138.91      108.20     22.03 o
   1  16  11       15.30       11.05     18.71 o
   0   0  12     4864.18     4853.94    152.62 o
   1   0  12        3.00       -1.63      5.02 o
   2   0  12      550.93      541.25     17.42 o
   3   0  12      129.59      153.02     14.73 o
   4   0  12      235.83      189.21      9.11 o
   5   0  12      336.43      377.77     15.20 o
   6   0  12      692.33      549.58     13.44 o
   7   0  12       55.60       73.22      7.26 o
   8   0  12      159.93      156.41     25.13 o
   9   0  12        9.79       19.99     26.57 o
  -9   1  12      448.29      377.85     61.19 o
  -8   1  12       39.51       60.32     19.18 o
  -7   1  12        9.45        0.69      5.44 o
  -6   1  12       77.97       77.05     10.18 o
  -5   1  12     1349.70     1356.51     37.71 o
  -4   1  12      319.63      255.44     13.65 o
  -3   1  12       92.38      150.67      9.01 o
  -2   1  12       63.26       66.91      7.43 o
  -1   1  12     2699.08     2637.46     51.81 o
   0   1  12      183.15      195.35     11.42 o
   1   1  12     2669.61     2511.46     48.78 o
   2   1  12       65.27       69.45      6.56 o
   3   1  12       61.80      123.62     24.68 o
   4   1  12      298.25      237.00      6.30 o
   5   1  12     1552.41     1617.29     63.28 o
   6   1  12       82.60       64.36     24.57 o
   7   1  12       10.67       13.06     17.31 o
   8   1  12       40.99       35.66     27.69 o
   9   1  12      403.97      384.87    125.12 o
  -9   2  12        4.99       -4.85     29.07 o
  -8   2  12      272.19      251.43     17.39 o
  -7   2  12      124.68      149.22     13.57 o
  -6   2  12      259.28      239.16     14.22 o
  -5   2  12       35.27       47.53      9.04 o
  -4   2  12     1935.94     1903.90     61.83 o
  -3   2  12      343.13      369.45     23.64 o
  -2   2  12      625.66      627.29     14.43 o
  -1   2  12      119.37       92.70     10.55 o
   0   2  12     2481.28     2479.54     47.97 o
   1   2  12      118.93      106.17      6.92 o
   2   2  12      614.37      622.20     17.09 o
   3   2  12      308.72      320.07     24.80 o
   4   2  12     2125.83     2109.62     49.02 o
   5   2  12       28.96       31.22     14.80 o
   6   2  12      325.84      338.42     25.81 o
   7   2  12      121.87      190.65     32.40 o
   8   2  12      251.50      261.78     33.24 o
   9   2  12        7.04       17.57     22.76 o
  -9   3  12      348.13      339.68     49.69 o
  -8   3  12       62.00       61.69     10.86 o
  -7   3  12       45.05       50.00     14.11 o
  -6   3  12       71.72       85.38     14.59 o
  -5   3  12      474.41      492.70     25.36 o
  -4   3  12      153.57      163.25     18.57 o
  -3   3  12     1137.53     1067.45     32.32 o
  -2   3  12      240.63      238.13      8.04 o
  -1   3  12     2095.18     2132.95     44.91 o
   0   3  12      212.97      241.65     10.69 o
   1   3  12     2167.74     2249.95     43.63 o
   2   3  12      199.86      202.76      8.88 o
   3   3  12     1184.73     1060.70     32.76 o
   4   3  12      156.28      190.53     18.78 o
   5   3  12      395.10      408.84     31.69 o
   6   3  12       64.13       72.49     18.70 o
   7   3  12       47.36       85.36     19.29 o
   8   3  12       71.70       79.75     27.80 o
   9   3  12      308.86      320.35     45.31 o
  -9   4  12       10.35        1.89      9.31 o
  -8   4  12      102.15      102.74     14.80 o
  -7   4  12       26.23       36.84     10.64 o
  -6   4  12      343.88      345.62     19.92 o
  -5   4  12      157.90      169.91     19.25 o
  -4   4  12      877.12      857.67     31.23 o
  -3   4  12      215.98      224.64     34.58 o
  -2   4  12       67.81       58.12      3.82 o
  -1   4  12       43.23       61.66      6.47 o
   0   4  12     3515.10     3385.59     60.68 o
   1   4  12       45.48       58.65      8.84 o
   2   4  12       82.71       73.93     12.42 o
   3   4  12      245.72      237.46     19.57 o
   4   4  12      825.22      825.63     27.18 o
   5   4  12      148.07      167.29     28.52 o
   6   4  12      322.52      348.06     33.01 o
   7   4  12       22.99       28.01     22.57 o
   8   4  12       95.87      107.66     24.53 o
   9   4  12        7.03       -1.09     16.19 o
  -9   5  12      342.37      370.08     24.92 o
  -8   5  12       17.81       13.42     15.53 o
  -7   5  12       33.66       27.51     10.41 o
  -6   5  12       39.31       62.77     12.32 o
  -5   5  12      841.03      805.75     39.44 o
  -4   5  12      165.73      202.44     17.82 o
  -3   5  12      170.58      173.22     13.85 o
  -2   5  12      953.12      931.30     34.34 o
  -1   5  12      806.89      816.48     19.40 o
   0   5  12        0.41        8.72      7.43 o
   1   5  12      768.59      798.70     28.61 o
   2   5  12      965.40      936.66     30.23 o
   3   5  12      129.04      115.56     13.07 o
   4   5  12      193.34      219.14     16.77 o
   5   5  12      796.47      711.13     38.51 o
   6   5  12       40.48       48.03     18.45 o
   7   5  12       31.96       53.98     18.70 o
   8   5  12       27.43       19.40     21.62 o
   9   5  12      362.53      342.73     67.32 o
  -9   6  12       17.63       48.86     17.61 o
  -8   6  12      181.58      235.94     22.70 o
  -7   6  12       38.68       33.06      9.98 o
  -6   6  12      452.91      460.85     29.01 o
  -5   6  12       63.68       52.53      9.80 o
  -4   6  12     1110.09     1096.00     32.12 o
  -3   6  12       84.47       89.67     13.25 o
  -2   6  12      199.95      207.68     16.13 o
  -1   6  12      836.82      884.93     20.61 o
   0   6  12      966.73     1059.00     51.77 o
   1   6  12      846.50      845.79     52.52 o
   2   6  12      205.77      203.82     15.68 o
   3   6  12      115.24      144.51     15.58 o
   4   6  12     1085.11     1044.21     35.00 o
   5   6  12       57.74       99.68     23.01 o
   6   6  12      424.46      476.26     58.94 o
   7   6  12       39.72       43.44     24.58 o
   8   6  12      214.07      263.23     33.51 o
   9   6  12       21.40        4.13     22.90 o
  -8   7  12       67.02       70.46     19.05 o
  -7   7  12        7.15       12.26     12.24 o
  -6   7  12      117.52      107.34     12.43 o
  -5   7  12     1053.54     1100.78     64.06 o
  -4   7  12      121.89      100.21     13.21 o
  -3   7  12       89.69       72.28     12.20 o
  -2   7  12       86.84       99.11     13.82 o
  -1   7  12      314.54      306.52     15.02 o
   0   7  12        5.45       -2.65      7.55 o
   1   7  12      268.28      220.96     17.71 o
   2   7  12       99.60      116.19     12.56 o
   3   7  12      112.60       73.34     12.53 o
   4   7  12      139.49      142.72     15.06 o
   5   7  12     1039.79     1095.52     56.81 o
   6   7  12      108.77       97.43     22.88 o
   7   7  12        7.75       28.87     17.86 o
   8   7  12       83.60       82.90     29.28 o
  -8   8  12       78.53      129.15     25.94 o
  -7   8  12      213.60      232.25     47.32 o
  -6   8  12      306.29      280.78     27.71 o
  -5   8  12       56.45       51.38     14.48 o
  -4   8  12      731.09      801.71     31.36 o
  -3   8  12      242.09      221.34     18.17 o
  -2   8  12      171.65      189.12     17.55 o
  -1   8  12      172.51      140.78      7.07 o
   0   8  12      562.50      497.45     16.41 o
   1   8  12      130.95      104.91     15.29 o
   2   8  12      146.12      161.34     18.36 o
   3   8  12      281.95      302.54     34.32 o
   4   8  12      753.87      788.00     35.36 o
   5   8  12       63.25       74.57     14.92 o
   6   8  12      315.88      368.83     61.92 o
   7   8  12      213.55      288.76     34.06 o
   8   8  12       77.30      103.66     31.76 o
  -8   9  12       73.86       21.04     24.65 o
  -7   9  12        7.42       21.55     20.05 o
  -6   9  12       43.48       96.86     43.09 o
  -5   9  12      541.26      518.36     36.77 o
  -4   9  12       46.51       38.54     11.25 o
  -3   9  12      395.63      401.95     33.68 o
  -2   9  12      359.03      345.36     15.76 o
  -1   9  12      176.93      201.79     17.23 o
   0   9  12       90.81      134.72     15.62 o
   1   9  12      170.51      184.54     13.07 o
   2   9  12      327.75      356.91     31.04 o
   3   9  12      423.86      481.07     29.33 o
   4   9  12       45.65       55.64     16.26 o
   5   9  12      547.87      531.72     40.98 o
   6   9  12       56.10       90.70     23.62 o
   7   9  12        7.53       14.51     19.23 o
   8   9  12       62.09       39.40     25.27 o
  -7  10  12       50.52       20.86     30.59 o
  -6  10  12       86.37       55.62     38.28 o
  -5  10  12       16.55       13.37     12.51 o
  -4  10  12      303.72      315.26     23.11 o
  -3  10  12      180.49      177.63     24.68 o
  -2  10  12       11.68       18.72      6.12 o
  -1  10  12      379.27      389.02     19.76 o
   0  10  12      868.47      973.52     26.86 o
   1  10  12      352.46      370.43     22.73 o
   2  10  12       18.00       25.96      8.61 o
   3  10  12      151.60      141.46     17.09 o
   4  10  12      324.27      352.58     24.60 o
   5  10  12       17.63       26.83     13.18 o
   6  10  12       97.81      194.24     67.03 o
   7  10  12       43.81       28.29     21.41 o
  -7  11  12        2.52        4.00     27.97 o
  -6  11  12       70.75       55.17     34.79 o
  -5  11  12      374.29      344.50     42.36 o
  -4  11  12      103.05       78.58     18.85 o
  -3  11  12      133.55      134.23     20.16 o
  -2  11  12      207.40      173.86     12.15 o
  -1  11  12      238.19      272.25     17.73 o
   0  11  12      157.82      184.58     18.68 o
   1  11  12      238.93      311.17     20.85 o
   2  11  12      182.73      160.50     16.94 o
   3  11  12      130.09      180.23     21.47 o
   4  11  12      100.33       97.56     15.84 o
   5  11  12      372.90      359.33     24.51 o
   6  11  12       48.03       52.21     22.87 o
   7  11  12        2.53       20.25     23.46 o
  -6  12  12       59.86       44.74     26.88 o
  -5  12  12        0.13      -20.26     20.26 o
  -4  12  12      157.24      182.72     17.60 o
  -3  12  12      109.23      145.30     17.64 o
  -2  12  12       55.41       55.44     14.82 o
  -1  12  12      109.16      116.22     12.55 o
   0  12  12      192.40      179.76     15.65 o
   1  12  12      138.63      117.15     13.28 o
   2  12  12       55.69       45.49     11.58 o
   3  12  12      110.29       85.27     15.05 o
   4  12  12      138.89      173.73     25.31 o
   5  12  12        0.73       16.03     18.19 o
   6  12  12       59.95       43.80     19.70 o
  -5  13  12      119.04      119.25     40.74 o
  -4  13  12       23.65       12.76     26.38 o
  -3  13  12        1.74        8.04     17.58 o
  -2  13  12      141.33      122.29     18.95 o
  -1  13  12       44.62       39.70      9.08 o
   0  13  12       39.17       24.12     14.85 o
   1  13  12       57.39       63.79     13.05 o
   2  13  12      171.99      135.76     25.71 o
   3  13  12        4.05       13.92     12.88 o
   4  13  12       26.72       45.93     15.35 o
   5  13  12      113.52      111.75     28.32 o
  -4  14  12       50.32       34.62     29.61 o
  -3  14  12      108.06       86.79     31.76 o
  -2  14  12        9.97        6.38     17.69 o
  -1  14  12       27.18       34.34     20.65 o
   0  14  12       77.29       44.91     12.15 o
   1  14  12       33.47       29.90     13.15 o
   2  14  12       12.98       25.85     15.68 o
   3  14  12      113.80       97.52     22.96 o
   4  14  12       42.59       13.22     15.17 o
  -2  15  12       96.85       67.02     58.44 o
  -1  15  12       38.13       46.78     19.74 o
   0  15  12        8.25        0.88      7.90 o
   1  15  12       38.82       30.42     13.76 o
   2  15  12       91.43      119.10     39.36 o
   1   0  13      810.59      797.72     20.40 o
   2   0  13       28.95       29.32      7.98 o
   3   0  13      980.35     1048.07     24.26 o
   4   0  13       11.75       21.68      7.46 o
   5   0  13      126.58      150.21      9.48 o
   6   0  13      309.23      258.10     21.92 o
   7   0  13      362.20      389.99     36.14 o
   8   0  13       48.60       63.28     23.86 o
   9   0  13       43.81       91.69     45.08 o
  -9   1  13       17.64        2.23     25.24 o
  -8   1  13      319.77      330.53     39.50 o
  -7   1  13      129.79      140.68     28.46 o
  -6   1  13      372.33      335.69     16.86 o
  -5   1  13       36.61       15.83      6.51 o
  -4   1  13      358.99      340.37     16.58 o
  -3   1  13      187.32      155.66      8.77 o
  -2   1  13     1546.10     1578.25     32.66 o
  -1   1  13      211.06      179.53     12.69 o
   0   1  13       21.95       42.29      9.96 o
   1   1  13      252.69      218.94     11.68 o
   2   1  13     1577.57     1613.25     33.50 o
   3   1  13      143.78      136.38     14.51 o
   4   1  13      274.73      225.21     15.86 o
   5   1  13       28.35        7.97     15.44 o
   6   1  13      306.24      296.13     32.97 o
   7   1  13      146.14      156.72     32.61 o
   8   1  13      301.09      307.73     33.08 o
   9   1  13       19.70       18.00     25.77 o
  -9   2  13       10.12        4.00     33.63 o
  -8   2  13       14.53       10.47     25.25 o
  -7   2  13      590.23      612.76     26.64 o
  -6   2  13      110.82       97.46     10.28 o
  -5   2  13       93.12       91.66     10.63 o
  -4   2  13      276.38      280.04     15.11 o
  -3   2  13      900.02      787.21     27.31 o
  -2   2  13       50.05       78.23     12.92 o
  -1   2  13      308.96      393.24     23.07 o
   0   2  13       83.53       58.20      7.81 o
   1   2  13      367.44      453.11     14.63 o
   2   2  13       58.18       75.19      7.84 o
   3   2  13      843.94      703.01     19.88 o
   4   2  13      297.98      300.72     18.45 o
   5   2  13      112.32       93.75     21.22 o
   6   2  13      105.08       87.97     20.18 o
   7   2  13      545.12      560.75     40.73 o
   8   2  13       12.00       38.49     24.95 o
   9   2  13       11.79       26.34     24.16 o
  -9   3  13        8.44       23.95     25.95 o
  -8   3  13      261.35      296.96     42.65 o
  -7   3  13       16.87       29.38     10.07 o
  -6   3  13      624.45      585.78     24.46 o
  -5   3  13      219.93      238.75     16.63 o
  -4   3  13      654.85      720.48     28.81 o
  -3   3  13      271.11      324.13     20.79 o
  -2   3  13      821.99      844.70     16.97 o
  -1   3  13      206.32      178.20      9.67 o
   0   3  13       34.89       33.03      6.06 o
   1   3  13      199.04      186.95     11.89 o
   2   3  13      821.62      806.67     18.31 o
   3   3  13      303.15      357.93     21.73 o
   4   3  13      671.40      736.17     24.74 o
   5   3  13      244.76      268.55     41.87 o
   6   3  13      638.10      619.31     49.20 o
   7   3  13        6.33       -4.22     19.93 o
   8   3  13      274.18      259.70     33.66 o
   9   3  13        5.05       10.16     19.61 o
  -9   4  13       13.16       -2.57     23.56 o
  -8   4  13       18.29       41.70     11.57 o
  -7   4  13      710.22      727.83     32.35 o
  -6   4  13       62.81       52.13     12.37 o
  -5   4  13        5.44        5.64      8.75 o
  -4   4  13      230.82      220.56     17.28 o
  -3   4  13     1263.11     1256.82     39.78 o
  -2   4  13     1071.54     1044.83     20.15 o
  -1   4  13      280.00      304.92     15.91 o
   0   4  13        2.14       13.47      5.47 o
   1   4  13      360.48      413.30     14.41 o
   2   4  13     1039.27     1093.53     36.59 o
   3   4  13     1289.49     1293.16     39.43 o
   4   4  13      211.32      195.69     16.29 o
   5   4  13        9.87        1.57     12.18 o
   6   4  13       82.60       66.96     20.30 o
   7   4  13      754.57      753.18     45.65 o
   8   4  13        9.42       40.04     23.13 o
   9   4  13        8.80       -6.23     24.83 o
  -8   5  13      267.84      312.94     67.95 o
  -7   5  13       39.44       40.17      8.48 o
  -6   5  13      421.25      421.74     61.69 o
  -5   5  13      191.76      180.20     16.51 o
  -4   5  13       32.38       48.62     10.80 o
  -3   5  13       48.01       42.51     10.13 o
  -2   5  13      907.12      905.21     31.72 o
  -1   5  13      705.13      724.46     17.08 o
   0   5  13       89.66      106.71     19.16 o
   1   5  13      643.52      651.66     27.94 o
   2   5  13      929.29      891.84     30.46 o
   3   5  13       32.85       20.05     10.45 o
   4   5  13       40.74       39.60     11.68 o
   5   5  13      179.32      202.83     31.20 o
   6   5  13      409.30      425.89     39.06 o
   7   5  13       46.65       56.03     23.28 o
   8   5  13      283.97      395.62     61.52 o
  -8   6  13       86.62       64.57     20.07 o
  -7   6  13      422.10      377.26     36.22 o
  -6   6  13      286.08      280.40     16.82 o
  -5   6  13      109.60       98.18     11.97 o
  -4   6  13      259.33      266.56     16.47 o
  -3   6  13      851.43      892.57     32.98 o
  -2   6  13       49.51       68.87     13.16 o
  -1   6  13      854.70      873.96     21.07 o
   0   6  13       82.24       77.14      9.53 o
   1   6  13      834.70      885.56     30.65 o
   2   6  13       25.86       32.91     10.27 o
   3   6  13      796.72      838.32     29.74 o
   4   6  13      278.84      326.09     22.57 o
   5   6  13      114.12      116.54     20.91 o
   6   6  13      284.38      241.67     30.35 o
   7   6  13      428.00      486.35     38.99 o
   8   6  13       96.84      111.87     28.50 o
  -8   7  13       52.62       52.02     16.56 o
  -7   7  13      179.08      272.02    111.63 o
  -6   7  13      384.98      411.72     22.12 o
  -5   7  13      203.84      176.54     20.39 o
  -4   7  13       57.58       65.02     16.51 o
  -3   7  13      110.51      129.86     22.72 o
  -2   7  13     1154.96     1061.59     37.98 o
  -1   7  13      277.14      300.23     11.82 o
   0   7  13      107.81      117.08     19.38 o
   1   7  13      340.04      359.25     21.23 o
   2   7  13     1077.80     1003.02     35.09 o
   3   7  13      114.81      115.54     17.45 o
   4   7  13       46.76       54.51     18.99 o
   5   7  13      193.01      191.02     21.76 o
   6   7  13      368.28      404.26     72.06 o
   7   7  13      182.19      218.30     47.92 o
   8   7  13       49.23       33.14     23.62 o
  -7   8  13      110.74       95.97     26.25 o
  -6   8  13      178.15      191.65     20.62 o
  -5   8  13       44.30       15.56     10.22 o
  -4   8  13      244.15      212.40     17.25 o
  -3   8  13      495.67      504.58     27.20 o
  -2   8  13      259.06      274.80     21.06 o
  -1   8  13     1061.76     1058.81     20.34 o
   0   8  13      168.12      197.47     22.18 o
   1   8  13      990.56      938.02     31.85 o
   2   8  13      256.24      290.87     20.33 o
   3   8  13      508.26      483.98     25.29 o
   4   8  13      229.66      211.32     19.27 o
   5   8  13       42.24       32.97     12.82 o
   6   8  13      167.49      229.16     33.89 o
   7   8  13      136.13      123.86     27.41 o
  -7   9  13        0.31        1.99     18.93 o
  -6   9  13       97.63       95.03     26.05 o
  -5   9  13      113.53      105.13     13.29 o
  -4   9  13      157.41      141.69     26.51 o
  -3   9  13       23.07       43.21     13.67 o
  -2   9  13      732.26      750.82     34.26 o
  -1   9  13      533.67      554.86     17.86 o
   0   9  13       53.93       49.28      9.06 o
   1   9  13      482.68      490.17     30.71 o
   2   9  13      725.48      784.62     34.57 o
   3   9  13       28.17       51.11     16.80 o
   4   9  13      156.83      196.58     21.25 o
   5   9  13      103.69       92.79     22.02 o
   6   9  13       83.29       80.46     26.75 o
   7   9  13        0.71       23.47     24.71 o
  -6  10  13       61.84       71.96     25.88 o
  -5  10  13       14.82        4.21     11.65 o
  -4  10  13       79.63       71.58     21.36 o
  -3  10  13      454.04      431.56     32.49 o
  -2  10  13      129.65      129.39     17.89 o
  -1  10  13       49.88       35.90      9.07 o
   0  10  13      295.59      314.13     16.66 o
   1  10  13       64.39       72.26     10.04 o
   2  10  13      115.02      133.79     15.63 o
   3  10  13      479.25      448.77     25.05 o
   4  10  13       97.80       95.01     18.00 o
   5  10  13       10.20       31.02     13.44 o
   6  10  13       69.78       38.36     26.16 o
  -6  11  13      121.27      144.19     33.94 o
  -5  11  13       73.12       80.39     28.86 o
  -4  11  13      110.14      121.43     17.43 o
  -3  11  13       19.46       19.59     16.87 o
  -2  11  13      210.83      234.82     23.26 o
  -1  11  13      113.26       71.93     11.47 o
   0  11  13       25.43        8.14      7.05 o
   1  11  13      143.15      124.28     12.72 o
   2  11  13      270.58      301.16     23.69 o
   3  11  13       24.59       12.33     11.04 o
   4  11  13      113.69      138.71     18.50 o
   5  11  13       82.80       88.73     16.66 o
   6  11  13      121.21      132.88     29.65 o
  -5  12  13       32.68      104.02     39.46 o
  -4  12  13       60.27       38.06     21.96 o
  -3  12  13       79.82      103.90     16.78 o
  -2  12  13       77.69       72.31     23.29 o
  -1  12  13      161.02      136.71     23.70 o
   0  12  13       53.92       54.38     13.39 o
   1  12  13      169.95      146.14     13.69 o
   2  12  13       97.44      114.26     17.03 o
   3  12  13      101.05       84.42     15.00 o
   4  12  13       63.22       48.09     14.11 o
   5  12  13       33.05       45.86     24.85 o
  -4  13  13        7.99       15.96     27.90 o
  -3  13  13       12.24      -12.72     22.89 o
  -2  13  13      130.47      111.16     29.28 o
  -1  13  13      138.05      133.37     35.31 o
   0  13  13        3.53       10.74      9.21 o
   1  13  13      133.93      110.81     13.69 o
   2  13  13      125.35      125.70     17.63 o
   3  13  13        8.90       -1.08     11.61 o
   4  13  13       10.90        5.76     12.34 o
  -3  14  13       71.49       43.00     33.01 o
  -2  14  13       12.58        6.60     27.87 o
  -1  14  13       23.96       24.81     17.40 o
   0  14  13      248.72      234.70     21.92 o
   1  14  13       22.41       23.30     14.86 o
   2  14  13        8.85      -13.96     14.36 o
   3  14  13       52.13       49.18     24.75 o
   0   0  14     1725.11     1611.96     56.08 o
   1   0  14      532.75      571.88     18.66 o
   2   0  14       34.30       28.04      7.96 o
   3   0  14      298.58      368.09     15.69 o
   4   0  14      321.50      338.26     13.17 o
   5   0  14       96.04      111.66      6.57 o
   6   0  14       79.06      100.85     22.59 o
   7   0  14       20.17       41.32     18.99 o
   8   0  14       63.36       88.78     32.71 o
  -8   1  14       32.04       31.86     32.78 o
  -7   1  14       19.01        2.86     18.48 o
  -6   1  14      144.18      142.69     14.89 o
  -5   1  14      484.81      435.82     17.45 o
  -4   1  14      878.78      912.23     35.43 o
  -3   1  14      102.69       97.50      6.73 o
  -2   1  14       25.80       14.72      8.65 o
  -1   1  14     1105.33     1159.89     27.75 o
   0   1  14     1333.22     1440.20     33.54 o
   1   1  14     1178.84     1206.53     29.36 o
   2   1  14       33.74       27.49      6.50 o
   3   1  14      109.93       92.16      9.99 o
   4   1  14      997.34     1031.07     46.84 o
   5   1  14      563.72      566.31     36.30 o
   6   1  14      112.74      231.59     55.12 o
   7   1  14       21.95       31.53     18.27 o
   8   1  14       21.81       27.30     26.56 o
  -8   2  14      105.57      127.64     41.58 o
  -7   2  14       42.37       62.87     32.18 o
  -6   2  14      350.11      355.09     19.11 o
  -5   2  14      766.03      838.32     27.18 o
  -4   2  14      577.98      544.39     31.72 o
  -3   2  14      241.55      262.74     16.29 o
  -2   2  14      131.52      132.16     10.03 o
  -1   2  14      115.40      138.74     13.63 o
   0   2  14      712.51      727.17     21.38 o
   1   2  14      145.67      170.08     11.22 o
   2   2  14      157.14      152.69      8.18 o
   3   2  14      277.40      265.23     17.70 o
   4   2  14      692.44      657.88     28.70 o
   5   2  14      764.72      828.87     47.12 o
   6   2  14      394.49      409.04     45.04 o
   7   2  14       38.00       33.68     20.43 o
   8   2  14      107.79      125.71     43.74 o
  -8   3  14      117.47      113.07     42.38 o
  -7   3  14       37.44       61.91     24.01 o
  -6   3  14      154.52      212.42     18.60 o
  -5   3  14      433.96      442.16     23.58 o
  -4   3  14      225.02      235.20     24.44 o
  -3   3  14      276.43      253.40     17.56 o
  -2   3  14      642.26      670.30     14.66 o
  -1   3  14      342.67      365.30     12.83 o
   0   3  14       36.36       37.77      7.34 o
   1   3  14      337.08      348.91     12.29 o
   2   3  14      591.31      614.56     17.27 o
   3   3  14      251.68      228.75     18.30 o
   4   3  14      240.15      254.27     20.47 o
   5   3  14      406.78      467.36     37.12 o
   6   3  14      172.57      222.30     31.34 o
   7   3  14       37.58       53.30     21.09 o
   8   3  14      108.17      112.13     36.12 o
  -8   4  14       29.67       33.59     27.62 o
  -7   4  14        8.25        4.61     12.43 o
  -6   4  14      188.73      268.99     23.22 o
  -5   4  14      272.30      280.59     20.08 o
  -4   4  14      853.21      818.59     32.74 o
  -3   4  14       50.32       43.84     12.88 o
  -2   4  14       71.37       77.37     11.00 o
  -1   4  14      362.50      332.72     12.45 o
   0   4  14      643.99      571.40     16.23 o
   1   4  14      291.31      267.92     12.01 o
   2   4  14       87.32       98.32     15.49 o
   3   4  14       53.53       61.44     14.66 o
   4   4  14      804.61      792.43     37.27 o
   5   4  14      291.70      293.24     30.44 o
   6   4  14      185.56      263.61     29.75 o
   7   4  14       15.03        6.35     16.20 o
   8   4  14       41.75       25.39     28.54 o
  -8   5  14       33.21       41.84     28.95 o
  -7   5  14       18.28       17.41      8.27 o
  -6   5  14       64.08       75.02     11.85 o
  -5   5  14      730.70      751.79     31.54 o
  -4   5  14      126.97       99.57     15.03 o
  -3   5  14      320.46      331.53     19.63 o
  -2   5  14      218.18      252.34     19.32 o
  -1   5  14      624.02      583.24     15.66 o
   0   5  14      321.06      283.42     17.16 o
   1   5  14      698.89      643.48     25.75 o
   2   5  14      212.77      231.31     20.13 o
   3   5  14      290.42      288.50     19.65 o
   4   5  14      151.18      180.23     24.85 o
   5   5  14      684.38      674.96     41.40 o
   6   5  14       63.13       43.89     27.79 o
   7   5  14       24.55       26.44     18.63 o
   8   5  14       43.06       33.10     22.77 o
  -8   6  14       24.40       12.42     16.26 o
  -7   6  14       76.46      108.51     34.09 o
  -6   6  14      180.50      189.32     31.72 o
  -5   6  14      228.49      250.64     17.46 o
  -4   6  14      256.22      287.55     17.81 o
  -3   6  14       74.40       61.54     13.10 o
  -2   6  14      231.21      241.83     24.58 o
  -1   6  14      567.17      584.41     13.64 o
   0   6  14      890.93      900.92     28.49 o
   1   6  14      584.21      624.33     29.51 o
   2   6  14      253.22      276.73     21.10 o
   3   6  14       86.68       74.45     13.27 o
   4   6  14      269.36      306.70     23.67 o
   5   6  14      211.44      219.81     31.03 o
   6   6  14      164.25      201.77     49.38 o
   7   6  14       64.07       42.86     24.47 o
   8   6  14       24.87       24.71     26.54 o
  -7   7  14       42.97       46.55     20.68 o
  -6   7  14       51.16       92.65     18.84 o
  -5   7  14      267.29      265.66     24.92 o
  -4   7  14      151.63      176.09     20.52 o
  -3   7  14       77.16       44.05     19.39 o
  -2   7  14      101.19       83.87     17.24 o
  -1   7  14      369.50      330.14     21.25 o
   0   7  14      855.70      733.45     27.57 o
   1   7  14      338.68      340.26     18.36 o
   2   7  14       98.71       99.98     14.53 o
   3   7  14       75.04       60.01     17.46 o
   4   7  14      111.87      125.44     22.04 o
   5   7  14      261.86      300.49     22.88 o
   6   7  14       38.91       21.05     25.53 o
   7   7  14       37.13       40.10     25.19 o
  -7   8  14       87.05      128.52     64.43 o
  -6   8  14       95.56      101.14     27.60 o
  -5   8  14      160.25      164.91     26.57 o
  -4   8  14      215.22      197.97     19.75 o
  -3   8  14       59.78       70.60     18.97 o
  -2   8  14       60.57       79.41     14.68 o
  -1   8  14      291.32      281.23     16.91 o
   0   8  14      492.80      490.05     16.40 o
   1   8  14      278.80      281.71     17.84 o
   2   8  14       42.25       59.59     14.26 o
   3   8  14       59.64       57.54     14.36 o
   4   8  14      239.14      219.20     24.45 o
   5   8  14      146.99      118.84     21.20 o
   6   8  14      105.53      125.40     42.57 o
   7   8  14       85.82       75.54     27.51 o
  -6   9  14       60.33       64.10     25.55 o
  -5   9  14      159.29      134.58     24.32 o
  -4   9  14      122.81      114.14     15.70 o
  -3   9  14       49.61       49.58     16.27 o
  -2   9  14       76.79       76.20     15.38 o
  -1   9  14      186.48      210.07     12.12 o
   0   9  14       36.61       45.32      9.32 o
   1   9  14      202.92      233.09     26.76 o
   2   9  14       80.10       55.42     15.93 o
   3   9  14       59.61      115.74     34.02 o
   4   9  14      132.01      113.89     17.81 o
   5   9  14      162.48      149.43     20.67 o
   6   9  14       67.33       72.43     24.19 o
  -6  10  14       39.82       -8.28     47.95 o
  -5  10  14      119.04       87.52     39.90 o
  -4  10  14       65.82       47.68     18.28 o
  -3  10  14      133.13      130.05     18.50 o
  -2  10  14       12.39        0.67     10.89 o
  -1  10  14       73.13       55.21      9.62 o
   0  10  14      329.95      301.73     18.29 o
   1  10  14      105.30       96.63     19.23 o
   2  10  14       12.68       -4.46      8.98 o
   3  10  14      151.87      159.83     16.58 o
   4  10  14       64.34       29.06     16.18 o
   5  10  14      137.82      181.49     51.02 o
   6  10  14       39.04        7.47     18.42 o
  -5  11  14      157.31      102.15     56.28 o
  -4  11  14      157.14      150.31     25.05 o
  -3  11  14       27.49       -6.22     24.78 o
  -2  11  14      129.71      104.84     27.85 o
  -1  11  14       72.74       87.08     17.50 o
   0  11  14      211.38      236.90     30.01 o
   1  11  14       55.88       50.79     10.85 o
   2  11  14      139.40      129.00     21.36 o
   3  11  14       27.32       39.06     12.36 o
   4  11  14      166.08      190.46     32.23 o
   5  11  14      129.70      140.87     21.82 o
  -4  12  14      115.76      157.81     39.87 o
  -3  12  14       44.20       44.02     20.96 o
  -2  12  14       36.21       64.44     17.25 o
  -1  12  14      296.14      268.93     32.07 o
   0  12  14       44.10       31.27      8.55 o
   1  12  14      299.33      306.08     19.60 o
   2  12  14       23.48       29.26     14.07 o
   3  12  14       50.57       62.07     17.37 o
   4  12  14      100.31      114.35     18.35 o
  -3  13  14       28.12       17.38     20.11 o
  -2  13  14      106.34      105.26     22.76 o
  -1  13  14       51.22       47.62     22.11 o
   0  13  14      169.24      205.54     27.68 o
   1  13  14       52.87       47.77     11.38 o
   2  13  14      108.75       84.52     17.41 o
   3  13  14       33.70       38.79     14.79 o
   1   0  15        2.28        0.87      5.66 o
   2   0  15       57.78       70.24      7.72 o
   3   0  15      166.74      165.65     11.78 o
   4   0  15      148.42      155.36     13.40 o
   5   0  15       78.05       78.62     24.30 o
   6   0  15      650.63      663.22     48.13 o
   7   0  15      247.25      208.50     32.15 o
   8   0  15      104.61      255.93     96.15 o
  -8   1  15      120.28      111.67     41.73 o
  -7   1  15      328.85      330.53     34.97 o
  -6   1  15       97.42       93.15     25.25 o
  -5   1  15       28.66       27.93     10.96 o
  -4   1  15      217.38      203.68     13.75 o
  -3   1  15      115.68      115.75      7.53 o
  -2   1  15      797.33      785.27     19.59 o
  -1   1  15      176.45      178.87     15.93 o
   0   1  15       25.14       36.58      9.02 o
   1   1  15      208.33      227.99     22.75 o
   2   1  15      671.30      651.43     17.86 o
   3   1  15      130.34      164.41     17.76 o
   4   1  15      212.15      218.62     25.77 o
   5   1  15       23.73       38.43     21.33 o
   6   1  15       92.54      103.72     23.07 o
   7   1  15      335.90      361.23     40.76 o
   8   1  15      114.90       81.58     34.93 o
  -8   2  15      118.47      141.06     38.41 o
  -7   2  15       49.79       74.54     36.49 o
  -6   2  15       50.96       72.53     21.17 o
  -5   2  15       42.37       42.76     13.07 o
  -4   2  15       27.55       40.83     13.40 o
  -3   2  15      537.80      514.06     40.53 o
  -2   2  15      503.46      487.31     17.84 o
  -1   2  15      588.61      539.80     19.79 o
   0   2  15        4.91       11.31      7.80 o
   1   2  15      564.47      497.38     16.05 o
   2   2  15      531.32      525.79     17.93 o
   3   2  15      428.94      382.58     18.86 o
   4   2  15       31.77       34.45     12.14 o
   5   2  15       45.54       56.85     18.11 o
   6   2  15       39.91       35.06     22.60 o
   7   2  15       59.93       81.80     24.16 o
   8   2  15      124.19      135.02     39.36 o
  -8   3  15       67.07       50.15     38.33 o
  -7   3  15      160.78      195.41     38.22 o
  -6   3  15      257.87      336.34     35.81 o
  -5   3  15       15.94       11.45      8.86 o
  -4   3  15       70.79       48.20     12.44 o
  -3   3  15      665.59      602.05     26.98 o
  -2   3  15      718.18      744.47     17.16 o
  -1   3  15      342.89      397.22     18.21 o
   0   3  15      143.04      123.69     11.88 o
   1   3  15      344.81      390.77     14.51 o
   2   3  15      636.48      656.23     16.63 o
   3   3  15      700.28      631.71     28.45 o
   4   3  15       53.82       35.37     11.93 o
   5   3  15       12.01       -9.42     16.17 o
   6   3  15      245.90      253.43     32.07 o
   7   3  15      181.37      214.57     34.20 o
   8   3  15       89.73       56.99     33.96 o
  -7   4  15      230.30      238.26     41.60 o
  -6   4  15      350.99      323.77     26.98 o
  -5   4  15        3.94        2.98     15.09 o
  -4   4  15      391.81      376.24     38.35 o
  -3   4  15      338.16      335.04     25.75 o
  -2   4  15      739.86      671.34     20.46 o
  -1   4  15      158.93      188.72     14.89 o
   0   4  15        0.33        0.00      5.15 o
   1   4  15      135.26      135.61     10.59 o
   2   4  15      684.19      669.14     29.52 o
   3   4  15      352.29      316.25     22.18 o
   4   4  15      413.99      416.94     26.21 o
   5   4  15        7.25       43.16     21.26 o
   6   4  15      353.69      393.25     42.64 o
   7   4  15      231.07      245.10     33.34 o
  -7   5  15      287.01      254.32     23.15 o
  -6   5  15      119.96       81.41     13.60 o
  -5   5  15       85.70      107.55     13.94 o
  -4   5  15       80.39       70.91     13.52 o
  -3   5  15      418.54      490.70     27.08 o
  -2   5  15      113.03      150.06     32.36 o
  -1   5  15      426.10      355.12     12.76 o
   0   5  15       87.26       81.62     10.36 o
   1   5  15      396.92      361.80     21.33 o
   2   5  15      116.80      129.84     19.83 o
   3   5  15      403.95      438.17     29.10 o
   4   5  15       72.57       66.20     14.93 o
   5   5  15       84.96       86.15     24.78 o
   6   5  15      143.43      148.64     27.89 o
   7   5  15      258.67      242.48     40.74 o
  -7   6  15      136.06      165.76     35.34 o
  -6   6  15      308.00      355.41     22.94 o
  -5   6  15       23.31        7.09      9.22 o
  -4   6  15      186.74      173.54     16.24 o
  -3   6  15      191.79      184.26     17.97 o
  -2   6  15      613.03      561.07     32.68 o
  -1   6  15      203.09      185.53     16.63 o
   0   6  15        3.09       11.34      7.88 o
   1   6  15      208.67      241.40     21.64 o
   2   6  15      599.50      543.32     33.89 o
   3   6  15      202.25      183.21     17.15 o
   4   6  15      176.84      267.71     35.61 o
   5   6  15       32.21       10.52     16.47 o
   6   6  15      310.84      370.24     40.18 o
   7   6  15      150.44      210.46     36.42 o
  -7   7  15      130.42      100.14     29.22 o
  -6   7  15       60.28       34.51     12.32 o
  -5   7  15       76.33      105.74     18.24 o
  -4   7  15       57.82       60.89     19.43 o
  -3   7  15      286.66      336.07     30.31 o
  -2   7  15      287.66      277.25     24.51 o
  -1   7  15      346.27      350.01     13.44 o
   0   7  15      276.13      319.20     24.62 o
   1   7  15      325.98      305.60     19.50 o
   2   7  15      258.47      256.73     34.64 o
   3   7  15      290.66      327.59     21.61 o
   4   7  15       52.52       34.42     15.74 o
   5   7  15       62.36       64.46     16.59 o
   6   7  15       54.06       39.68     25.59 o
   7   7  15      138.58       96.11     30.49 o
  -6   8  15      131.49      108.68     31.30 o
  -5   8  15       66.93       56.28     14.39 o
  -4   8  15       43.47       28.66     22.50 o
  -3   8  15      103.47      125.53     21.45 o
  -2   8  15      484.12      456.50     28.61 o
  -1   8  15      148.64      120.97      9.30 o
   0   8  15       46.65       67.67      9.15 o
   1   8  15      144.98      137.78     14.52 o
   2   8  15      463.08      469.26     24.78 o
   3   8  15       94.10       69.92     16.74 o
   4   8  15       58.09       40.93     15.65 o
   5   8  15       55.32       39.59     17.92 o
   6   8  15      155.52      133.02     30.58 o
  -6   9  15       68.38       98.40     31.47 o
  -5   9  15       54.72       47.67     15.59 o
  -4   9  15      105.38       99.21     19.79 o
  -3   9  15      226.81      218.84     29.53 o
  -2   9  15      196.63      197.83     52.50 o
  -1   9  15      283.24      316.66     28.44 o
   0   9  15       60.60       53.00     18.23 o
   1   9  15      283.22      297.09     22.20 o
   2   9  15      174.98      188.23     30.28 o
   3   9  15      239.46      229.11     31.75 o
   4   9  15       88.69      103.56     19.33 o
   5   9  15       62.06       51.27     16.69 o
   6   9  15       60.12       40.38     24.87 o
  -5  10  15      110.72      106.02     38.21 o
  -4  10  15      146.70      157.00     33.36 o
  -3  10  15       97.69      101.26     19.58 o
  -2  10  15      258.10      220.74     24.49 o
  -1  10  15       69.74       77.26     18.03 o
   0  10  15      120.87      117.51      9.91 o
   1  10  15       79.99       74.00     10.66 o
   2  10  15      270.93      285.06     28.26 o
   3  10  15      100.79      102.43     16.16 o
   4  10  15      145.43      132.53     23.06 o
   5  10  15      116.66       88.81     22.43 o
  -4  11  15       64.71       58.45     16.25 o
  -3  11  15       51.87       68.96     17.74 o
  -2  11  15      117.80      137.49     22.47 o
  -1  11  15      152.82      195.89     42.64 o
   0  11  15      110.96      128.47     24.69 o
   1  11  15      160.75      147.61     18.03 o
   2  11  15      137.83      122.01     20.83 o
   3  11  15       42.88       48.23     14.42 o
   4  11  15       80.59       83.12     15.76 o
  -3  12  15       28.06       26.28     15.34 o
  -2  12  15       70.24       79.51     18.49 o
  -1  12  15       34.43       41.34     17.15 o
   0  12  15       76.22       75.58     23.41 o
   1  12  15       31.86       26.75     11.32 o
   2  12  15       80.50       56.87     17.51 o
   3  12  15       34.63       29.06     12.51 o
   0  13  15       60.32       57.37     33.46 o
   0   0  16      705.54      742.40     32.22 o
   1   0  16      807.79      725.60     25.77 o
   2   0  16       75.69       66.61     10.06 o
   3   0  16      110.96      103.86     12.44 o
   4   0  16      232.01      268.06     26.18 o
   5   0  16      392.53      357.71     38.34 o
   6   0  16       22.33       13.54     17.01 o
   7   0  16       38.55       31.64     32.35 o
  -7   1  16       19.93       32.23     22.42 o
  -6   1  16      198.40      189.74     35.83 o
  -5   1  16      203.89      237.25     30.23 o
  -4   1  16      536.45      555.97     23.42 o
  -3   1  16       22.07       24.46      7.53 o
  -2   1  16       43.16       39.69      7.12 o
  -1   1  16      494.66      487.26     18.92 o
   0   1  16     1505.70     1330.90     35.03 o
   1   1  16      461.26      494.36     20.77 o
   2   1  16       38.01       29.81      8.00 o
   3   1  16       14.90       21.39      9.17 o
   4   1  16      513.28      490.28     34.16 o
   5   1  16      208.32      195.58     30.25 o
   6   1  16      211.23      189.63     34.95 o
   7   1  16       22.47      -16.60     22.57 o
  -7   2  16        6.18        1.69     22.69 o
  -6   2  16       43.52       29.62     18.08 o
  -5   2  16      710.14      640.68     67.13 o
  -4   2  16       54.68       57.58     14.17 o
  -3   2  16      268.23      282.42     19.59 o
  -2   2  16       43.30       55.92      7.93 o
  -1   2  16      397.97      381.15     17.20 o
   0   2  16      222.84      196.15     17.84 o
   1   2  16      375.36      347.47     18.89 o
   2   2  16       51.09       68.91      7.67 o
   3   2  16      228.09      251.57     17.36 o
   4   2  16       76.52       61.62     16.33 o
   5   2  16      702.92      608.81     41.51 o
   6   2  16       43.93       18.28     18.60 o
   7   2  16        6.13       16.52     22.75 o
  -7   3  16        6.03      -20.73     36.10 o
  -6   3  16      150.93      114.00     30.97 o
  -5   3  16       93.77       74.61     18.24 o
  -4   3  16      627.95      633.07     31.93 o
  -3   3  16       45.44       39.29     14.38 o
  -2   3  16       35.38       27.08     11.75 o
  -1   3  16      258.28      254.16     13.40 o
   0   3  16      508.97      561.55     22.07 o
   1   3  16      299.24      291.84     15.84 o
   2   3  16       21.65       21.81      5.60 o
   3   3  16       42.08       31.54     11.77 o
   4   3  16      611.99      634.57     26.60 o
   5   3  16      104.94      122.87     36.62 o
   6   3  16      136.81      111.62     25.40 o
   7   3  16        3.54        1.61     21.69 o
  -7   4  16       19.73       46.00     27.49 o
  -6   4  16       34.57       34.68     25.13 o
  -5   4  16      525.67      491.54     31.03 o
  -4   4  16       83.43       91.27     17.09 o
  -3   4  16      201.87      205.33     18.21 o
  -2   4  16      111.10       91.15     17.77 o
  -1   4  16      164.56      182.29     12.53 o
   0   4  16      102.63      108.46     11.55 o
   1   4  16      222.19      159.47     27.18 o
   2   4  16      131.20      158.96     14.34 o
   3   4  16      209.59      222.41     23.11 o
   4   4  16       79.29       88.92     16.42 o
   5   4  16      533.01      501.51     38.09 o
   6   4  16       40.18       50.55     23.75 o
   7   4  16       17.15       33.29     25.77 o
  -6   5  16       87.92       67.62     13.59 o
  -5   5  16       39.00       32.59     11.45 o
  -4   5  16      353.37      347.74     30.93 o
  -3   5  16      199.44      195.86     20.58 o
  -2   5  16       29.51       45.56     12.32 o
  -1   5  16       33.58       32.30      7.68 o
   0   5  16      464.45      513.99     22.28 o
   1   5  16       34.32       28.17     10.20 o
   2   5  16       40.70       51.25     11.85 o
   3   5  16      191.76      178.49     20.55 o
   4   5  16      348.07      357.46     24.20 o
   5   5  16       28.91       29.02     22.01 o
   6   5  16       90.76       95.28     24.03 o
  -6   6  16       40.28       47.57     19.26 o
  -5   6  16      187.84      267.55     28.36 o
  -4   6  16       22.55        8.88     12.83 o
  -3   6  16       22.51        7.98     12.43 o
  -2   6  16       48.29       34.21     14.22 o
  -1   6  16      347.26      344.42     16.19 o
   0   6  16       27.76       15.35     11.53 o
   1   6  16      334.50      352.75     38.17 o
   2   6  16       55.97       46.65     16.05 o
   3   6  16       14.82        9.98     10.21 o
   4   6  16       22.80       25.96     11.90 o
   5   6  16      225.68      289.20     31.63 o
   6   6  16       43.57       50.35     26.35 o
  -6   7  16      124.00      137.39     17.52 o
  -5   7  16       35.86       38.09     17.87 o
  -4   7  16       75.47       62.71     22.21 o
  -3   7  16        9.56       18.23     14.24 o
  -2   7  16       70.91       69.07     16.46 o
  -1   7  16       75.99       86.48     20.87 o
   0   7  16      692.07      756.57     39.65 o
   1   7  16       84.72      107.77     14.05 o
   2   7  16       73.06       62.39     14.94 o
   3   7  16       10.05        5.01     11.07 o
   4   7  16       71.46       58.91     16.14 o
   5   7  16       40.00       24.14     24.41 o
   6   7  16      109.70      132.13     40.59 o
  -5   8  16      238.39      266.02     24.91 o
  -4   8  16       17.28       59.10     18.52 o
  -3   8  16       71.20       76.69     21.39 o
  -2   8  16       42.32       50.72     17.42 o
  -1   8  16      305.23      352.95     26.83 o
   0   8  16       19.92       10.79      6.61 o
   1   8  16      307.44      282.13     23.74 o
   2   8  16       43.96       44.06     14.09 o
   3   8  16       96.30      122.29     20.58 o
   4   8  16       29.62       13.66     14.14 o
   5   8  16      208.00      274.68     39.64 o
  -5   9  16       34.95       15.98     15.48 o
  -4   9  16      135.59      103.67     17.95 o
  -3   9  16       25.08       26.28     15.79 o
  -2   9  16       48.02       31.01     16.00 o
  -1   9  16       54.91       68.74     19.89 o
   0   9  16      303.60      362.54     30.51 o
   1   9  16       59.78       59.55     14.60 o
   2   9  16       46.77       51.92     16.15 o
   3   9  16       22.40        1.30     13.90 o
   4   9  16      121.61       88.36     20.93 o
   5   9  16       32.98       39.68     47.08 o
  -4  10  16       77.46       87.04     18.48 o
  -3  10  16       39.56       11.40     13.90 o
  -2  10  16       31.78       23.32     15.36 o
  -1  10  16      260.88      372.38     31.29 o
   0  10  16       14.42       11.90     14.91 o
   1  10  16      253.76      264.51     16.61 o
   2  10  16       27.66       23.51     12.64 o
   3  10  16       33.22        8.40     12.04 o
   4  10  16       68.05       60.57     22.07 o
  -2  11  16       47.91       24.87     22.10 o
  -1  11  16       11.16        9.82     25.45 o
   0  11  16      121.28      216.97     45.43 o
   1  11  16       14.63        3.67     21.29 o
   2  11  16       52.44       53.63     14.40 o
   1   0  17        5.62       14.77      8.21 o
   2   0  17      426.11      500.51     23.61 o
   3   0  17       11.90       10.38      7.02 o
   4   0  17      262.08      309.90     33.16 o
   5   0  17       16.39       31.99     18.58 o
   6   0  17      241.31      173.98    120.87 o
  -6   1  17       25.56       55.68     26.40 o
  -5   1  17        4.98       -4.96     24.34 o
  -4   1  17       23.57        9.49     15.11 o
  -3   1  17      678.54      683.99     31.20 o
  -2   1  17       17.76       35.25     10.39 o
  -1   1  17      293.69      337.14     25.34 o
   0   1  17      101.75       91.69     18.25 o
   1   1  17      297.72      293.37     15.67 o
   2   1  17       19.02       27.25     11.88 o
   3   1  17      697.20      694.20     33.41 o
   4   1  17       18.71       22.56     16.96 o
   5   1  17        7.75       -3.25     16.57 o
   6   1  17       28.12       36.75     24.89 o
  -6   2  17      135.09      133.54     58.00 o
  -5   2  17        0.08       10.10     19.40 o
  -4   2  17      123.98      150.03     28.62 o
  -3   2  17       27.93       32.41     12.60 o
  -2   2  17      713.13      663.48     27.31 o
  -1   2  17       35.84       39.98      8.74 o
   0   2  17        0.40       -0.51      6.92 o
   1   2  17       34.47       33.40      8.70 o
   2   2  17      722.89      751.79     33.11 o
   3   2  17       20.74       42.18     11.08 o
   4   2  17      133.28      142.27     13.89 o
   5   2  17        0.71       -0.31     15.41 o
   6   2  17      141.29      158.79     37.86 o
  -6   3  17        3.15       10.85     22.23 o
  -5   3  17        6.21       54.56     20.24 o
  -4   3  17       27.27       29.22     13.41 o
  -3   3  17      502.89      554.97     30.17 o
  -2   3  17       58.77       53.26     17.34 o
  -1   3  17      311.31      301.38     19.03 o
   0   3  17        3.01        7.91      7.24 o
   1   3  17      297.19      283.34     14.44 o
   2   3  17       49.46       37.50     11.64 o
   3   3  17      523.11      541.88     27.13 o
   4   3  17       19.30       27.95     13.54 o
   5   3  17        3.58        2.57     20.48 o
   6   3  17        5.66       14.53     18.44 o
  -6   4  17      159.72      139.57     34.05 o
  -5   4  17        4.32      -11.68     36.96 o
  -4   4  17       73.12       80.86     13.80 o
  -3   4  17        5.50       12.43     10.73 o
  -2   4  17      469.93      495.52     25.86 o
  -1   4  17       41.86       41.43     11.41 o
   0   4  17        0.26        7.76      8.71 o
   1   4  17       56.83       59.69     15.90 o
   2   4  17      448.18      445.89     25.72 o
   3   4  17        5.47        1.62      9.54 o
   4   4  17       91.32       93.05     17.55 o
   5   4  17        1.08       21.86     16.34 o
   6   4  17      155.05      133.70     33.36 o
  -5   5  17       31.02       16.77     11.92 o
  -4   5  17       11.42        3.65     13.43 o
  -3   5  17      285.63      278.39     24.48 o
  -2   5  17       13.52        1.86      9.10 o
  -1   5  17      290.26      342.31     34.35 o
   0   5  17        6.31        5.12      8.04 o
   1   5  17      285.53      365.65     21.94 o
   2   5  17       16.67       10.65     11.53 o
   3   5  17      260.51      254.02     21.33 o
   4   5  17        6.38       -5.68     10.57 o
   5   5  17       27.27        5.77     18.99 o
  -5   6  17       96.75       67.76     16.84 o
  -4   6  17       40.66       30.43     13.90 o
  -3   6  17       12.86       26.78     17.19 o
  -2   6  17      410.70      400.97     55.77 o
  -1   6  17        2.87        7.00     14.40 o
   0   6  17        0.33       13.12     13.06 o
   1   6  17        3.80       12.48     11.63 o
   2   6  17      430.37      389.09     28.03 o
   3   6  17       11.00       17.40     13.52 o
   4   6  17       38.00       30.50     13.77 o
   5   6  17       92.41       87.14     23.67 o
  -5   7  17       37.55       45.62     18.30 o
  -4   7  17       85.50       83.40     22.07 o
  -3   7  17      278.14      287.97     26.11 o
  -2   7  17       12.15        2.39     16.31 o
  -1   7  17      128.71      112.65     19.51 o
   0   7  17      193.69      180.28     25.85 o
   1   7  17      118.54       92.92     14.63 o
   2   7  17        9.89       30.67     12.82 o
   3   7  17      298.47      331.19     23.88 o
   4   7  17       72.46       61.54     18.53 o
   5   7  17       34.79       32.47     21.50 o
  -4   8  17       69.78       95.81     22.13 o
  -3   8  17       16.13       47.76     24.92 o
  -2   8  17      299.55      320.03     30.01 o
  -1   8  17       71.42       79.90     18.79 o
   0   8  17        5.99        4.72     16.03 o
   1   8  17       66.77       64.67     15.81 o
   2   8  17      306.88      333.68     25.42 o
   3   8  17       16.75       21.12     15.83 o
   4   8  17       77.01       82.38     18.83 o
  -3   9  17      144.22      180.68     27.87 o
  -2   9  17       34.50       26.74     16.02 o
  -1   9  17      139.61      172.69     43.70 o
   0   9  17      167.26      193.63     46.11 o
   1   9  17      147.49      226.62     26.70 o
   2   9  17       30.79       26.20     15.84 o
   3   9  17      137.66      111.86     23.95 o
  -2  10  17      152.25      141.25     41.44 o
  -1  10  17       67.25       39.43     18.62 o
   0  10  17       19.05        2.50     14.47 o
   1  10  17       65.20       59.04     28.52 o
   2  10  17      151.91      201.57     20.66 o
   0   0  18        7.76       13.51     11.57 o
   1   0  18      629.48      710.85     36.90 o
   2   0  18       57.95       35.39     11.00 o
   3   0  18      271.35      300.59     32.32 o
   4   0  18        0.72       16.28     18.99 o
   5   0  18      390.33      371.41     36.54 o
  -5   1  18        3.81       -6.48     18.56 o
  -4   1  18      435.21      426.93     40.11 o
  -3   1  18        8.84        6.53     14.30 o
  -2   1  18       54.35      122.05     44.13 o
  -1   1  18       31.09       25.69      9.51 o
   0   1  18      823.95      887.96     30.14 o
   1   1  18       32.68       42.39     12.19 o
   2   1  18       50.80       69.58     13.21 o
   3   1  18       11.15       18.66     14.46 o
   4   1  18      432.76      433.12     42.58 o
   5   1  18        2.15       10.33     18.17 o
  -5   2  18      372.33      459.13     75.51 o
  -4   2  18        3.39        5.53     17.88 o
  -3   2  18      106.63       83.41     19.94 o
  -2   2  18       16.56       18.97     12.10 o
  -1   2  18      225.58      228.88     15.82 o
   0   2  18       37.21       40.70     10.33 o
   1   2  18      232.70      263.16     19.91 o
   2   2  18       19.63       22.17     11.32 o
   3   2  18      108.72       81.21     20.65 o
   4   2  18        2.75       27.31     16.30 o
   5   2  18      390.50      428.25     43.51 o
  -5   3  18        3.63        8.42     21.33 o
  -4   3  18      353.56      358.99     39.35 o
  -3   3  18       24.05       11.93     13.84 o
  -2   3  18        9.67       12.38      9.60 o
  -1   3  18       54.73       53.93     13.30 o
   0   3  18      691.35      733.00     28.60 o
   1   3  18       51.93       45.87     11.95 o
   2   3  18        5.39        3.55      9.41 o
   3   3  18       22.99       12.09     10.58 o
   4   3  18      379.32      413.68     53.66 o
   5   3  18        4.85       26.35     20.32 o
  -5   4  18      287.24      276.87     56.49 o
  -4   4  18       33.96       12.14     14.55 o
  -3   4  18      122.74       84.65     17.63 o
  -2   4  18       41.27       45.55     12.81 o
  -1   4  18      204.86      224.20     21.29 o
   0   4  18        0.23        4.27      7.73 o
   1   4  18      184.81      161.78     34.93 o
   2   4  18       42.94       31.94     12.74 o
   3   4  18      132.70      139.93     17.90 o
   4   4  18       37.43       20.07     12.13 o
   5   4  18      307.10      281.81     37.57 o
  -4   5  18      197.29      195.21     19.31 o
  -3   5  18       52.43       60.14     13.38 o
  -2   5  18       56.65       51.86     14.44 o
  -1   5  18       22.56       17.73     11.14 o
   0   5  18      346.44      413.35     33.99 o
   1   5  18       19.80       17.20     11.09 o
   2   5  18       53.16       46.13     15.05 o
   3   5  18       47.89       22.91     15.48 o
   4   5  18      200.95      219.16     25.70 o
  -4   6  18       30.62       15.02     17.06 o
  -3   6  18       24.01       37.07     14.99 o
  -2   6  18       29.35       38.42     15.75 o
  -1   6  18      196.19      254.74     28.24 o
   0   6  18        4.58       -7.65     13.31 o
   1   6  18      203.15      211.70     22.29 o
   2   6  18       28.44       30.63     16.66 o
   3   6  18       35.06       33.01     16.76 o
   4   6  18       22.47       37.08     14.28 o
  -3   7  18       43.26       27.93     17.77 o
  -2   7  18       11.00       11.51     13.40 o
  -1   7  18        9.07       -2.92     12.34 o
   0   7  18      400.92      401.59     41.92 o
   1   7  18        9.49        1.44     14.61 o
   2   7  18       11.54        1.01     12.50 o
   3   7  18       40.28       24.48     14.61 o
  -2   8  18       21.48       18.49     15.14 o
  -1   8  18      146.03       99.21     31.29 o
   0   8  18        1.83        0.96     19.24 o
   1   8  18      140.40      228.10     28.67 o
   2   8  18       26.02       11.04     13.06 o
   0   9  18       91.85       90.71     27.77 o
   1   0  19       35.79       32.50     10.48 o
   2   0  19      180.38      224.56     25.83 o
   3   0  19       95.86      125.23     26.23 o
   4   0  19       38.64       47.11     26.96 o
  -4   1  19        7.63       -1.78     18.72 o
  -3   1  19      267.23      308.72     29.57 o
  -2   1  19      135.30      139.45     25.33 o
  -1   1  19      127.56      151.04     18.60 o
   0   1  19       17.26       21.76     11.42 o
   1   1  19      127.53      127.11     15.02 o
   2   1  19      134.73      161.33     25.51 o
   3   1  19      256.79      255.01     41.05 o
   4   1  19        9.76       17.46     16.24 o
  -4   2  19       45.77       22.26     31.20 o
  -3   2  19       84.76      117.98     22.11 o
  -2   2  19      340.09      370.34     24.88 o
  -1   2  19       24.51       41.03     11.84 o
   0   2  19        0.73       -4.59     10.32 o
   1   2  19       29.27       26.27     12.86 o
   2   2  19      318.92      350.21     23.81 o
   3   2  19       99.37       95.99     26.80 o
   4   2  19       50.81       31.82     24.64 o
  -4   3  19       12.29       27.15     21.11 o
  -3   3  19      319.88      314.37     29.03 o
  -2   3  19       67.06       58.34     15.10 o
  -1   3  19      110.40      123.11     17.24 o
   0   3  19        1.75       10.86     11.24 o
   1   3  19      102.89      107.92     17.08 o
   2   3  19       79.37       87.33     19.20 o
   3   3  19      317.55      362.15     41.62 o
   4   3  19       19.04       -5.24     31.47 o
  -3   4  19       35.54       46.81     18.06 o
  -2   4  19      288.08      272.14     21.10 o
  -1   4  19       27.08       36.03     14.91 o
   0   4  19        5.96       21.21     19.32 o
   1   4  19       28.64       12.67     14.44 o
   2   4  19      313.83      289.99     26.00 o
   3   4  19       41.28       57.12     18.58 o
  -3   5  19      151.41      137.71     20.41 o
  -2   5  19       55.98       32.78     15.31 o
  -1   5  19      184.31      155.53     26.01 o
   0   5  19       78.75      104.44     20.49 o
   1   5  19      193.66      183.58     18.73 o
   2   5  19       58.82       51.44     16.38 o
   3   5  19      152.13      129.51     27.65 o
  -2   6  19      210.31      309.90     31.51 o
  -1   6  19       30.82       46.57     19.03 o
   0   6  19       65.87       88.61     20.75 o
   1   6  19       30.76       28.50     20.96 o
   2   6  19      200.82      251.69     29.31 o
   0   7  19       42.42       -2.25     23.97 o
   0   0  20      188.12      214.79     29.01 o
   1   0  20      164.43       99.24     22.45 o
   2   0  20        6.66       36.92     25.02 o
  -2   1  20       11.30       24.47     22.25 o
  -1   1  20      104.32      108.36     26.47 o
   0   1  20      229.55      227.33     36.48 o
   1   1  20      102.83       90.40     23.23 o
   2   1  20       11.86       18.43     16.10 o
  -2   2  20       24.23       11.24     44.20 o
  -1   2  20       72.83       52.36     14.80 o
   0   2  20       63.31       88.42     19.59 o
   1   2  20       70.00       45.86     13.92 o
   2   2  20       25.54       43.70     28.22 o
  -1   3  20      141.44      148.38     27.61 o
   0   3  20      196.53      198.28     27.71 o
   1   3  20      137.84       97.80     19.59 o
 
